# Supplementary material for: Independent assessment and improvement of wheat genome sequence assemblies using Fosill jumping libraries
Source: Gigascience. 2018 May 11;7(5):giy053. doi: 10.1093/gigascience/giy053 (PMC5967450; doi:10.1093/gigascience/giy053)
Supplement: Supplemental material [file giy053_supp.zip]

Archive with 7 entries (7 files):
- Additional File 1.docx
- Additional File 2.docx
- Additional File 3.docx
- Additional File 4.xls
- Additional File 5.xls
- Additional File 6 new.docx
- Additional File 7. TGACv2 scaffolds.xlsx
