# Supplementary material for: Independent assessment and improvement of wheat genome sequence assemblies using Fosill jumping libraries
Source: Gigascience. 2018 May 11;7(5):giy053. doi: 10.1093/gigascience/giy053 (PMC5967450; doi:10.1093/gigascience/giy053)
Supplement: Supplemental material [file giy053_supp.zip › Additional File 4.xls]

## Sheet: Sheet1
No.	PacBio chr3B Seqid	Length
1	NMPL02000123.1	27740
2	NMPL02000190.1	379084
3	NMPL02000253.1	350036
4	NMPL02000410.1	82986
5	NMPL02000524.1	93162
6	NMPL02000976.1	10316
7	NMPL02001124.1	43903
8	NMPL02001233.1	251246
9	NMPL02001261.1	124495
10	NMPL02001329.1	173496
11	NMPL02001376.1	154960
12	NMPL02001686.1	251226
13	NMPL02001813.1	62004
14	NMPL02001848.1	201606
15	NMPL02001853.1	66048
16	NMPL02001936.1	135653
17	NMPL02002034.1	33918
18	NMPL02002065.1	495998
19	NMPL02002172.1	471620
20	NMPL02002181.1	229201
21	NMPL02002412.1	222035
22	NMPL02002430.1	180080
23	NMPL02002443.1	70880
24	NMPL02002475.1	6349
25	NMPL02002515.1	9886
26	NMPL02002571.1	323860
27	NMPL02002741.1	44087
28	NMPL02002939.1	81872
29	NMPL02003027.1	540736
30	NMPL02003053.1	111708
31	NMPL02003135.1	48014
32	NMPL02003145.1	14293
33	NMPL02003174.1	132661
34	NMPL02003231.1	40771
35	NMPL02003396.1	91365
36	NMPL02003425.1	25368
37	NMPL02003445.1	77003
38	NMPL02003458.1	415710
39	NMPL02003501.1	960241
40	NMPL02003649.1	399022
41	NMPL02003736.1	515326
42	NMPL02003757.1	199175
43	NMPL02003840.1	320325
44	NMPL02003855.1	24543
45	NMPL02004003.1	39086
46	NMPL02004022.1	430147
47	NMPL02004062.1	14170
48	NMPL02004133.1	78154
49	NMPL02004257.1	152740
50	NMPL02004434.1	31245
51	NMPL02004497.1	78049
52	NMPL02004566.1	29832
53	NMPL02004827.1	9931
54	NMPL02004872.1	131317
55	NMPL02004948.1	154530
56	NMPL02005007.1	74335
57	NMPL02005153.1	23167
58	NMPL02005258.1	335550
59	NMPL02005347.1	40637
60	NMPL02005395.1	69010
61	NMPL02005422.1	127687
62	NMPL02005493.1	688949
63	NMPL02005549.1	556383
64	NMPL02005552.1	175406
65	NMPL02005581.1	302445
66	NMPL02005587.1	271999
67	NMPL02005620.1	302065
68	NMPL02005923.1	149943
69	NMPL02005999.1	115161
70	NMPL02006086.1	499262
71	NMPL02006177.1	16551
72	NMPL02006272.1	296104
73	NMPL02006288.1	326678
74	NMPL02006370.1	44452
75	NMPL02006377.1	19618
76	NMPL02006616.1	81800
77	NMPL02006680.1	158910
78	NMPL02006731.1	30820
79	NMPL02006921.1	246758
80	NMPL02007182.1	653235
81	NMPL02007259.1	92732
82	NMPL02007341.1	114963
83	NMPL02007380.1	309445
84	NMPL02007420.1	212970
85	NMPL02007517.1	215626
86	NMPL02007677.1	125294
87	NMPL02007724.1	487414
88	NMPL02007728.1	15126
89	NMPL02007778.1	100766
90	NMPL02007887.1	172002
91	NMPL02007956.1	44206
92	NMPL02007970.1	295575
93	NMPL02007982.1	245296
94	NMPL02008038.1	64492
95	NMPL02008213.1	740595
96	NMPL02008254.1	25326
97	NMPL02008298.1	381054
98	NMPL02008328.1	170915
99	NMPL02008388.1	36988
100	NMPL02008446.1	193012
101	NMPL02008473.1	156635
102	NMPL02008510.1	640764
103	NMPL02008610.1	26677
104	NMPL02008632.1	44196
105	NMPL02008818.1	329909
106	NMPL02008873.1	36288
107	NMPL02008997.1	42458
108	NMPL02009039.1	53112
109	NMPL02009124.1	117278
110	NMPL02009194.1	13885
111	NMPL02009285.1	32259
112	NMPL02009348.1	665619
113	NMPL02009412.1	283837
114	NMPL02009557.1	167338
115	NMPL02009645.1	206823
116	NMPL02009658.1	527617
117	NMPL02009813.1	50894
118	NMPL02010150.1	529118
119	NMPL02010199.1	182144
120	NMPL02010271.1	45064
121	NMPL02010277.1	161952
122	NMPL02010403.1	19134
123	NMPL02010596.1	27879
124	NMPL02010603.1	52991
125	NMPL02010664.1	174303
126	NMPL02010671.1	14863
127	NMPL02010921.1	552652
128	NMPL02011063.1	385378
129	NMPL02011246.1	602718
130	NMPL02011276.1	97665
131	NMPL02011282.1	129437
132	NMPL02011294.1	141182
133	NMPL02011367.1	61668
134	NMPL02011388.1	317170
135	NMPL02011418.1	34171
136	NMPL02011673.1	437807
137	NMPL02011682.1	219525
138	NMPL02011707.1	121608
139	NMPL02011727.1	31212
140	NMPL02011733.1	76677
141	NMPL02011743.1	157846
142	NMPL02011757.1	212178
143	NMPL02011841.1	86828
144	NMPL02011896.1	18533
145	NMPL02011939.1	407994
146	NMPL02011984.1	300555
147	NMPL02012005.1	16734
148	NMPL02012031.1	87805
149	NMPL02012100.1	28970
150	NMPL02012116.1	5191
151	NMPL02012183.1	50648
152	NMPL02012212.1	156896
153	NMPL02012298.1	119387
154	NMPL02012790.1	346202
155	NMPL02012795.1	125737
156	NMPL02012863.1	38366
157	NMPL02012923.1	264431
158	NMPL02012925.1	106722
159	NMPL02012933.1	278288
160	NMPL02012949.1	241766
161	NMPL02012958.1	280262
162	NMPL02013210.1	478864
163	NMPL02013381.1	195599
164	NMPL02013468.1	73542
165	NMPL02013474.1	543408
166	NMPL02013493.1	201904
167	NMPL02013793.1	24903
168	NMPL02013875.1	48715
169	NMPL02014083.1	144021
170	NMPL02014099.1	32768
171	NMPL02014108.1	244254
172	NMPL02014163.1	27115
173	NMPL02014268.1	37561
174	NMPL02014321.1	217983
175	NMPL02014347.1	955710
176	NMPL02014478.1	478445
177	NMPL02014523.1	154034
178	NMPL02014573.1	58499
179	NMPL02014587.1	211789
180	NMPL02014712.1	293270
181	NMPL02014717.1	335896
182	NMPL02014730.1	454736
183	NMPL02014767.1	514253
184	NMPL02014903.1	33227
185	NMPL02014951.1	368369
186	NMPL02015087.1	271080
187	NMPL02015230.1	341176
188	NMPL02015319.1	36964
189	NMPL02015395.1	781354
190	NMPL02015428.1	93134
191	NMPL02015567.1	47812
192	NMPL02015618.1	94425
193	NMPL02015825.1	729304
194	NMPL02015973.1	298093
195	NMPL02016077.1	341485
196	NMPL02016266.1	109834
197	NMPL02016293.1	110733
198	NMPL02016533.1	207232
199	NMPL02016587.1	34255
200	NMPL02016730.1	200975
201	NMPL02016775.1	1139498
202	NMPL02016921.1	551985
203	NMPL02016991.1	153493
204	NMPL02016992.1	23041
205	NMPL02017191.1	337427
206	NMPL02017408.1	685756
207	NMPL02017456.1	73601
208	NMPL02017492.1	681043
209	NMPL02017614.1	141741
210	NMPL02017675.1	248204
211	NMPL02017690.1	407020
212	NMPL02017714.1	456059
213	NMPL02017733.1	353565
214	NMPL02017870.1	212799
215	NMPL02017913.1	168227
216	NMPL02018145.1	186486
217	NMPL02018241.1	158695
218	NMPL02018270.1	203507
219	NMPL02018369.1	377680
220	NMPL02018378.1	222344
221	NMPL02018390.1	254876
222	NMPL02018467.1	159936
223	NMPL02018502.1	405505
224	NMPL02018569.1	293996
225	NMPL02018603.1	595850
226	NMPL02018609.1	254627
227	NMPL02018633.1	107125
228	NMPL02018726.1	15505
229	NMPL02018745.1	81748
230	NMPL02018761.1	6660
231	NMPL02018856.1	150353
232	NMPL02019029.1	455876
233	NMPL02019052.1	181220
234	NMPL02019122.1	589737
235	NMPL02019275.1	353942
236	NMPL02019462.1	83140
237	NMPL02019482.1	575679
238	NMPL02019553.1	268618
239	NMPL02019567.1	723881
240	NMPL02019575.1	471056
241	NMPL02019658.1	40843
242	NMPL02019861.1	188362
243	NMPL02019865.1	234365
244	NMPL02019900.1	766717
245	NMPL02019987.1	54392
246	NMPL02020029.1	139349
247	NMPL02020054.1	33195
248	NMPL02020215.1	152544
249	NMPL02020390.1	156154
250	NMPL02020408.1	778699
251	NMPL02020569.1	176332
252	NMPL02020753.1	231914
253	NMPL02020776.1	495908
254	NMPL02020796.1	38771
255	NMPL02020817.1	554398
256	NMPL02020872.1	34587
257	NMPL02021002.1	4510567
258	NMPL02021012.1	378105
259	NMPL02021092.1	153751
260	NMPL02021369.1	167077
261	NMPL02021445.1	37087
262	NMPL02021715.1	215093
263	NMPL02021915.1	37976
264	NMPL02021942.1	57139
265	NMPL02021952.1	225021
266	NMPL02021967.1	127090
267	NMPL02021999.1	120079
268	NMPL02022018.1	119218
269	NMPL02022052.1	49091
270	NMPL02022210.1	76420
271	NMPL02022227.1	316899
272	NMPL02022348.1	173767
273	NMPL02022405.1	304159
274	NMPL02022411.1	736814
275	NMPL02022455.1	711397
276	NMPL02022489.1	92750
277	NMPL02022547.1	54230
278	NMPL02022648.1	133812
279	NMPL02022754.1	139100
280	NMPL02022765.1	141115
281	NMPL02022794.1	44016
282	NMPL02022961.1	17905
283	NMPL02022990.1	946970
284	NMPL02023077.1	445501
285	NMPL02023102.1	41061
286	NMPL02023115.1	100642
287	NMPL02023155.1	141176
288	NMPL02023209.1	472049
289	NMPL02023258.1	417139
290	NMPL02023605.1	777516
291	NMPL02023645.1	178416
292	NMPL02023676.1	33351
293	NMPL02023807.1	173019
294	NMPL02024013.1	252937
295	NMPL02024078.1	80122
296	NMPL02024130.1	178927
297	NMPL02024176.1	177101
298	NMPL02024239.1	119632
299	NMPL02024571.1	335488
300	NMPL02024593.1	1233326
301	NMPL02024599.1	544547
302	NMPL02024663.1	45203
303	NMPL02024813.1	26192
304	NMPL02024886.1	122192
305	NMPL02024940.1	307200
306	NMPL02025214.1	35565
307	NMPL02025276.1	5840
308	NMPL02025376.1	198293
309	NMPL02025442.1	182554
310	NMPL02025530.1	171289
311	NMPL02025619.1	310531
312	NMPL02025696.1	836242
313	NMPL02025722.1	53462
314	NMPL02025779.1	319698
315	NMPL02025860.1	8623
316	NMPL02025969.1	114504
317	NMPL02026119.1	226019
318	NMPL02026215.1	310703
319	NMPL02026262.1	127376
320	NMPL02026355.1	202961
321	NMPL02026391.1	108402
322	NMPL02026492.1	364896
323	NMPL02026574.1	111259
324	NMPL02026591.1	191284
325	NMPL02026650.1	337322
326	NMPL02026677.1	15733
327	NMPL02026775.1	138610
328	NMPL02026930.1	13692
329	NMPL02027062.1	32770
330	NMPL02027109.1	7571
331	NMPL02027309.1	19397
332	NMPL02027469.1	114010
333	NMPL02027476.1	321836
334	NMPL02027635.1	253271
335	NMPL02027642.1	712772
336	NMPL02027660.1	610808
337	NMPL02027893.1	517977
338	NMPL02027947.1	585377
339	NMPL02027960.1	111469
340	NMPL02028172.1	91143
341	NMPL02028285.1	342103
342	NMPL02028363.1	287168
343	NMPL02028391.1	384425
344	NMPL02028442.1	288147
345	NMPL02028451.1	351099
346	NMPL02028696.1	519347
347	NMPL02028788.1	34922
348	NMPL02028985.1	104791
349	NMPL02029039.1	8264
350	NMPL02029054.1	53381
351	NMPL02029255.1	368958
352	NMPL02029313.1	95274
353	NMPL02029315.1	367269
354	NMPL02029430.1	160028
355	NMPL02029435.1	1091373
356	NMPL02029438.1	1057677
357	NMPL02029556.1	99525
358	NMPL02029996.1	159039
359	NMPL02030025.1	43045
360	NMPL02030101.1	383717
361	NMPL02030136.1	235542
362	NMPL02030342.1	45004
363	NMPL02030377.1	270885
364	NMPL02030407.1	299318
365	NMPL02030419.1	25753
366	NMPL02030649.1	1113773
367	NMPL02030704.1	34676
368	NMPL02030726.1	309163
369	NMPL02030790.1	158126
370	NMPL02030883.1	82349
371	NMPL02030891.1	5944
372	NMPL02031020.1	352548
373	NMPL02031037.1	459910
374	NMPL02031215.1	58578
375	NMPL02031324.1	420796
376	NMPL02031342.1	162623
377	NMPL02031376.1	51815
378	NMPL02031420.1	194783
379	NMPL02031531.1	18875
380	NMPL02031750.1	224369
381	NMPL02031753.1	98378
382	NMPL02031866.1	155998
383	NMPL02031995.1	111647
384	NMPL02032046.1	329846
385	NMPL02032082.1	146518
386	NMPL02032086.1	399526
387	NMPL02032303.1	81414
388	NMPL02032465.1	78902
389	NMPL02032520.1	368749
390	NMPL02032607.1	227256
391	NMPL02032630.1	521560
392	NMPL02032784.1	90759
393	NMPL02032823.1	29979
394	NMPL02032852.1	204400
395	NMPL02032973.1	28337
396	NMPL02033045.1	17618
397	NMPL02033137.1	28645
398	NMPL02033151.1	22566
399	NMPL02033408.1	20591
400	NMPL02033414.1	165938
401	NMPL02033462.1	16098
402	NMPL02033474.1	42159
403	NMPL02033685.1	175340
404	NMPL02033840.1	210935
405	NMPL02033850.1	354997
406	NMPL02033881.1	36121
407	NMPL02033969.1	284129
408	NMPL02033992.1	837775
409	NMPL02034035.1	77752
410	NMPL02034073.1	691614
411	NMPL02034367.1	156914
412	NMPL02034566.1	170268
413	NMPL02034990.1	115140
414	NMPL02035054.1	566802
415	NMPL02035092.1	86444
416	NMPL02035117.1	122988
417	NMPL02035167.1	276260
418	NMPL02035173.1	330737
419	NMPL02035273.1	290917
420	NMPL02035528.1	134079
421	NMPL02035618.1	134077
422	NMPL02035710.1	369262
423	NMPL02035727.1	201954
424	NMPL02035807.1	320351
425	NMPL02035885.1	108021
426	NMPL02035892.1	19864
427	NMPL02036038.1	480010
428	NMPL02036043.1	81766
429	NMPL02036164.1	69888
430	NMPL02036211.1	46564
431	NMPL02036242.1	285445
432	NMPL02036455.1	142089
433	NMPL02036771.1	51313
434	NMPL02036797.1	728992
435	NMPL02036820.1	202289
436	NMPL02036847.1	206379
437	NMPL02036921.1	408346
438	NMPL02036974.1	328675
439	NMPL02037000.1	358794
440	NMPL02037115.1	135351
441	NMPL02037252.1	455741
442	NMPL02037284.1	509202
443	NMPL02037371.1	250536
444	NMPL02037418.1	559372
445	NMPL02037531.1	420277
446	NMPL02037547.1	71834
447	NMPL02037583.1	145256
448	NMPL02037685.1	171806
449	NMPL02037833.1	30580
450	NMPL02037848.1	21757
451	NMPL02038039.1	547992
452	NMPL02038166.1	31530
453	NMPL02038218.1	175880
454	NMPL02038255.1	197883
455	NMPL02038410.1	587948
456	NMPL02038516.1	372747
457	NMPL02038593.1	43556
458	NMPL02038613.1	229443
459	NMPL02038614.1	218458
460	NMPL02038788.1	76158
461	NMPL02038958.1	1023377
462	NMPL02039221.1	232826
463	NMPL02039409.1	41217
464	NMPL02039425.1	262099
465	NMPL02039492.1	204081
466	NMPL02039536.1	38033
467	NMPL02039660.1	56796
468	NMPL02039746.1	202798
469	NMPL02039944.1	155798
470	NMPL02040144.1	35424
471	NMPL02040261.1	385136
472	NMPL02040305.1	473047
473	NMPL02040428.1	285850
474	NMPL02040486.1	509423
475	NMPL02040532.1	396470
476	NMPL02040569.1	135969
477	NMPL02040650.1	454714
478	NMPL02040677.1	60682
479	NMPL02040707.1	100879
480	NMPL02040723.1	366135
481	NMPL02040793.1	80393
482	NMPL02040826.1	37735
483	NMPL02040835.1	210021
484	NMPL02040914.1	43834
485	NMPL02040951.1	234468
486	NMPL02040977.1	710956
487	NMPL02040988.1	191105
488	NMPL02041051.1	189847
489	NMPL02041114.1	7735
490	NMPL02041128.1	73535
491	NMPL02041226.1	125545
492	NMPL02041371.1	99695
493	NMPL02041402.1	64497
494	NMPL02041439.1	50980
495	NMPL02041585.1	647552
496	NMPL02041658.1	46663
497	NMPL02041675.1	84078
498	NMPL02041764.1	149660
499	NMPL02041800.1	535530
500	NMPL02041852.1	222588
501	NMPL02041894.1	21536
502	NMPL02042044.1	87977
503	NMPL02042050.1	40215
504	NMPL02042108.1	60404
505	NMPL02042116.1	33478
506	NMPL02042158.1	19168
507	NMPL02042178.1	155250
508	NMPL02042209.1	336972
509	NMPL02042233.1	146247
510	NMPL02042271.1	192129
511	NMPL02042284.1	432867
512	NMPL02042293.1	25278
513	NMPL02042393.1	13848
514	NMPL02042396.1	138485
515	NMPL02042538.1	137467
516	NMPL02042558.1	227543
517	NMPL02042616.1	108184
518	NMPL02042721.1	191048
519	NMPL02042752.1	174367
520	NMPL02042806.1	85150
521	NMPL02042818.1	101472
522	NMPL02042858.1	26175
523	NMPL02042948.1	97533
524	NMPL02043098.1	294599
525	NMPL02043163.1	123996
526	NMPL02043405.1	481122
527	NMPL02043412.1	142683
528	NMPL02043474.1	475110
529	NMPL02043495.1	222411
530	NMPL02043542.1	351345
531	NMPL02043564.1	127947
532	NMPL02043652.1	302004
533	NMPL02043660.1	49709
534	NMPL02043787.1	22962
535	NMPL02043824.1	355580
536	NMPL02044185.1	466697
537	NMPL02044197.1	248869
538	NMPL02044366.1	334237
539	NMPL02044373.1	584468
540	NMPL02044405.1	257354
541	NMPL02044601.1	247971
542	NMPL02044786.1	300764
543	NMPL02044799.1	92731
544	NMPL02044907.1	18604
545	NMPL02044943.1	91229
546	NMPL02044953.1	14865
547	NMPL02045087.1	122775
548	NMPL02045089.1	23230
549	NMPL02045090.1	527898
550	NMPL02045109.1	112569
551	NMPL02045187.1	53917
552	NMPL02045239.1	39437
553	NMPL02045344.1	26058
554	NMPL02045459.1	490664
555	NMPL02045760.1	10315
556	NMPL02045990.1	143679
557	NMPL02045993.1	461063
558	NMPL02046014.1	95614
559	NMPL02046039.1	29423
560	NMPL02046068.1	156980
561	NMPL02046105.1	312587
562	NMPL02046174.1	255362
563	NMPL02046199.1	232810
564	NMPL02046225.1	155377
565	NMPL02046239.1	83595
566	NMPL02046347.1	438358
567	NMPL02046354.1	106063
568	NMPL02046377.1	284745
569	NMPL02046500.1	120540
570	NMPL02046580.1	19292
571	NMPL02046587.1	41222
572	NMPL02046595.1	36659
573	NMPL02046656.1	221561
574	NMPL02046663.1	130519
575	NMPL02046695.1	19473
576	NMPL02046890.1	143325
577	NMPL02047019.1	103124
578	NMPL02047086.1	367226
579	NMPL02047167.1	106329
580	NMPL02047172.1	111532
581	NMPL02047250.1	235700
582	NMPL02047263.1	568004
583	NMPL02047286.1	347513
584	NMPL02047584.1	151466
585	NMPL02047614.1	492087
586	NMPL02047616.1	157768
587	NMPL02047714.1	85797
588	NMPL02047783.1	94888
589	NMPL02047837.1	83099
590	NMPL02047842.1	441658
591	NMPL02047918.1	323445
592	NMPL02048021.1	234730
593	NMPL02048042.1	476761
594	NMPL02048171.1	39842
595	NMPL02048251.1	273160
596	NMPL02048253.1	126426
597	NMPL02048273.1	111883
598	NMPL02048276.1	81267
599	NMPL02048446.1	203482
600	NMPL02048492.1	138059
601	NMPL02048493.1	302778
602	NMPL02048632.1	12568
603	NMPL02048716.1	83222
604	NMPL02048850.1	36910
605	NMPL02048978.1	23574
606	NMPL02049030.1	27576
607	NMPL02049150.1	108432
608	NMPL02049182.1	719944
609	NMPL02049208.1	277210
610	NMPL02049281.1	16317
611	NMPL02049300.1	94851
612	NMPL02049353.1	20227
613	NMPL02049390.1	247888
614	NMPL02049499.1	518403
615	NMPL02049638.1	290469
616	NMPL02049640.1	17628
617	NMPL02049705.1	253957
618	NMPL02049824.1	108850
619	NMPL02049836.1	75525
620	NMPL02049848.1	76390
621	NMPL02050003.1	239575
622	NMPL02050129.1	326159
623	NMPL02050180.1	270225
624	NMPL02050253.1	222264
625	NMPL02050267.1	188515
626	NMPL02050334.1	56640
627	NMPL02050393.1	284650
628	NMPL02050452.1	32369
629	NMPL02050513.1	169011
630	NMPL02050572.1	248382
631	NMPL02050730.1	38936
632	NMPL02050801.1	154453
633	NMPL02050835.1	231614
634	NMPL02050846.1	19235
635	NMPL02050912.1	69845
636	NMPL02050951.1	65345
637	NMPL02050972.1	98992
638	NMPL02051105.1	266622
639	NMPL02051162.1	203643
640	NMPL02051270.1	393055
641	NMPL02051284.1	412232
642	NMPL02051326.1	120049
643	NMPL02051393.1	236725
644	NMPL02051535.1	41910
645	NMPL02051572.1	58446
646	NMPL02051594.1	33746
647	NMPL02051690.1	591028
648	NMPL02051792.1	88633
649	NMPL02051905.1	77736
650	NMPL02051940.1	886909
651	NMPL02051985.1	482741
652	NMPL02052281.1	25558
653	NMPL02052378.1	41732
654	NMPL02052464.1	557217
655	NMPL02052514.1	811824
656	NMPL02052534.1	106418
657	NMPL02052559.1	42853
658	NMPL02052595.1	27215
659	NMPL02052623.1	686827
660	NMPL02052668.1	22825
661	NMPL02052849.1	174804
662	NMPL02052878.1	72717
663	NMPL02052932.1	98897
664	NMPL02052946.1	708826
665	NMPL02052970.1	496740
666	NMPL02052979.1	917273
667	NMPL02053053.1	56674
668	NMPL02053375.1	5598
669	NMPL02053480.1	192036
670	NMPL02053502.1	180895
671	NMPL02053573.1	485270
672	NMPL02053630.1	353960
673	NMPL02053678.1	14792
674	NMPL02053723.1	224062
675	NMPL02053728.1	643816
676	NMPL02053747.1	209149
677	NMPL02053776.1	22365
678	NMPL02053811.1	340209
679	NMPL02054024.1	78939
680	NMPL02054043.1	320892
681	NMPL02054051.1	184280
682	NMPL02054086.1	82870
683	NMPL02054206.1	72084
684	NMPL02054222.1	85767
685	NMPL02054322.1	36241
686	NMPL02054414.1	91554
687	NMPL02054527.1	47523
688	NMPL02054745.1	233936
689	NMPL02054785.1	133595
690	NMPL02054825.1	94829
691	NMPL02054901.1	96543
692	NMPL02055110.1	57778
693	NMPL02055172.1	159461
694	NMPL02055266.1	25629
695	NMPL02055395.1	227533
696	NMPL02055419.1	231492
697	NMPL02055622.1	136054
698	NMPL02055728.1	469548
699	NMPL02055753.1	139221
700	NMPL02055867.1	23799
701	NMPL02055914.1	36808
702	NMPL02055955.1	234552
703	NMPL02055962.1	25526
704	NMPL02056036.1	17499
705	NMPL02056053.1	194883
706	NMPL02056057.1	288506
707	NMPL02056074.1	38291
708	NMPL02056136.1	88161
709	NMPL02056164.1	430590
710	NMPL02056205.1	177736
711	NMPL02056230.1	307569
712	NMPL02056354.1	51395
713	NMPL02056502.1	1185274
714	NMPL02056626.1	73643
715	NMPL02056737.1	32968
716	NMPL02056811.1	169242
717	NMPL02056852.1	62324
718	NMPL02056858.1	164363
719	NMPL02057054.1	335610
720	NMPL02057132.1	12277
721	NMPL02057194.1	32859
722	NMPL02057271.1	151159
723	NMPL02057359.1	43966
724	NMPL02057414.1	115761
725	NMPL02057420.1	13956
726	NMPL02057427.1	14959
727	NMPL02057454.1	79314
728	NMPL02057559.1	65884
729	NMPL02057756.1	82235
730	NMPL02057775.1	382968
731	NMPL02057852.1	932338
732	NMPL02057927.1	154013
733	NMPL02057983.1	499819
734	NMPL02058042.1	10520
735	NMPL02058092.1	172997
736	NMPL02058116.1	85166
737	NMPL02058262.1	26106
738	NMPL02058280.1	47314
739	NMPL02058432.1	215569
740	NMPL02058562.1	190827
741	NMPL02058578.1	32122
742	NMPL02058693.1	484658
743	NMPL02058719.1	13262
744	NMPL02058958.1	724982
745	NMPL02059037.1	22630
746	NMPL02059069.1	50299
747	NMPL02059090.1	327566
748	NMPL02059151.1	68430
749	NMPL02059159.1	268863
750	NMPL02059167.1	757584
751	NMPL02059235.1	101226
752	NMPL02059299.1	415125
753	NMPL02059301.1	253660
754	NMPL02059316.1	326234
755	NMPL02059381.1	325249
756	NMPL02059416.1	405490
757	NMPL02059628.1	544772
758	NMPL02059661.1	95863
759	NMPL02059713.1	78272
760	NMPL02059799.1	52044
761	NMPL02059809.1	197403
762	NMPL02060016.1	317167
763	NMPL02060132.1	956764
764	NMPL02060206.1	48413
765	NMPL02060244.1	505854
766	NMPL02060275.1	12421
767	NMPL02060332.1	41524
768	NMPL02060401.1	136004
769	NMPL02060431.1	360875
770	NMPL02060523.1	25324
771	NMPL02060588.1	59950
772	NMPL02060601.1	8451
773	NMPL02060788.1	107617
774	NMPL02060793.1	240211
775	NMPL02060797.1	121526
776	NMPL02060871.1	590568
777	NMPL02060987.1	262333
778	NMPL02061006.1	470973
779	NMPL02061154.1	231229
780	NMPL02061314.1	217698
781	NMPL02061357.1	169471
782	NMPL02061505.1	219507
783	NMPL02061535.1	207476
784	NMPL02061572.1	659319
785	NMPL02061585.1	13230
786	NMPL02061633.1	326603
787	NMPL02061729.1	519562
788	NMPL02061886.1	20225
789	NMPL02061933.1	96862
790	NMPL02062049.1	101392
791	NMPL02062184.1	60920
792	NMPL02062283.1	442479
793	NMPL02062504.1	339756
794	NMPL02062808.1	434395
795	NMPL02062812.1	24170
796	NMPL02062830.1	88195
797	NMPL02062871.1	169605
798	NMPL02062889.1	405733
799	NMPL02062898.1	22187
800	NMPL02062917.1	104906
801	NMPL02062952.1	473231
802	NMPL02063068.1	24845
803	NMPL02063090.1	17443
804	NMPL02063136.1	34093
805	NMPL02063225.1	126092
806	NMPL02063334.1	1114802
807	NMPL02063683.1	344103
808	NMPL02063743.1	242967
809	NMPL02063824.1	19513
810	NMPL02063884.1	34941
811	NMPL02063982.1	550430
812	NMPL02064045.1	117182
813	NMPL02064109.1	57220
814	NMPL02064176.1	59846
815	NMPL02064269.1	348923
816	NMPL02064354.1	187634
817	NMPL02064460.1	136312
818	NMPL02064484.1	58272
819	NMPL02064500.1	140485
820	NMPL02064600.1	103646
821	NMPL02064609.1	15582
822	NMPL02064647.1	180384
823	NMPL02064652.1	88902
824	NMPL02064735.1	638051
825	NMPL02064817.1	105716
826	NMPL02064883.1	26183
827	NMPL02064978.1	136668
828	NMPL02064992.1	12006
829	NMPL02065041.1	81822
830	NMPL02065218.1	10216
831	NMPL02065233.1	90213
832	NMPL02065280.1	95644
833	NMPL02065296.1	40173
834	NMPL02065481.1	223560
835	NMPL02065607.1	287732
836	NMPL02065706.1	175527
837	NMPL02065754.1	176798
838	NMPL02065772.1	91589
839	NMPL02065795.1	208068
840	NMPL02065991.1	41043
841	NMPL02066099.1	88415
842	NMPL02066227.1	283337
843	NMPL02066303.1	217481
844	NMPL02066331.1	31989
845	NMPL02066358.1	54772
846	NMPL02066516.1	11592
847	NMPL02066649.1	14586
848	NMPL02066658.1	136617
849	NMPL02066676.1	24315
850	NMPL02066880.1	83994
851	NMPL02066908.1	109536
852	NMPL02066917.1	61158
853	NMPL02067044.1	1019950
854	NMPL02067057.1	100702
855	NMPL02067106.1	114906
856	NMPL02067167.1	489070
857	NMPL02067195.1	8859
858	NMPL02067210.1	320329
859	NMPL02067265.1	270446
860	NMPL02067293.1	43309
861	NMPL02067473.1	302254
862	NMPL02067610.1	34399
863	NMPL02067638.1	294305
864	NMPL02067653.1	32987
865	NMPL02067658.1	444632
866	NMPL02067766.1	15738
867	NMPL02067794.1	148182
868	NMPL02067885.1	101969
869	NMPL02067994.1	123156
870	NMPL02068025.1	250979
871	NMPL02068034.1	245832
872	NMPL02068093.1	430088
873	NMPL02068104.1	57643
874	NMPL02068172.1	506383
875	NMPL02068278.1	181121
876	NMPL02068455.1	353322
877	NMPL02068534.1	615164
878	NMPL02068677.1	69515
879	NMPL02068824.1	73483
880	NMPL02068849.1	339544
881	NMPL02068868.1	1266327
882	NMPL02068879.1	74894
883	NMPL02068894.1	144859
884	NMPL02068956.1	72690
885	NMPL02068992.1	10290
886	NMPL02069033.1	39827
887	NMPL02069049.1	44497
888	NMPL02069224.1	28420
889	NMPL02069325.1	29423
890	NMPL02069353.1	180013
891	NMPL02069438.1	52019
892	NMPL02069463.1	44220
893	NMPL02069513.1	417089
894	NMPL02069521.1	86835
895	NMPL02069559.1	640360
896	NMPL02069568.1	22812
897	NMPL02069716.1	98743
898	NMPL02069746.1	104746
899	NMPL02069787.1	9019
900	NMPL02069842.1	130792
901	NMPL02069939.1	59115
902	NMPL02070004.1	34861
903	NMPL02070035.1	214608
904	NMPL02070036.1	165974
905	NMPL02070079.1	39548
906	NMPL02070115.1	317064
907	NMPL02070275.1	490842
908	NMPL02070368.1	82481
909	NMPL02070524.1	31010
910	NMPL02070566.1	88772
911	NMPL02070698.1	50280
912	NMPL02070725.1	281218
913	NMPL02070886.1	492388
914	NMPL02070908.1	26389
915	NMPL02071033.1	595942
916	NMPL02071114.1	19802
917	NMPL02071118.1	110921
918	NMPL02071127.1	288298
919	NMPL02071199.1	100285
920	NMPL02071267.1	318697
921	NMPL02071476.1	279348
922	NMPL02071870.1	101180
923	NMPL02071991.1	163078
924	NMPL02072101.1	109381
925	NMPL02072119.1	261901
926	NMPL02072181.1	42965
927	NMPL02072217.1	188345
928	NMPL02072244.1	30284
929	NMPL02072370.1	1584988
930	NMPL02072373.1	436039
931	NMPL02072439.1	217217
932	NMPL02072643.1	12279
933	NMPL02072765.1	431924
934	NMPL02072833.1	230549
935	NMPL02072859.1	338881
936	NMPL02073049.1	30479
937	NMPL02073180.1	803047
938	NMPL02073318.1	317705
939	NMPL02073349.1	133205
940	NMPL02073378.1	349195
941	NMPL02073427.1	303073
942	NMPL02073496.1	335609
943	NMPL02073521.1	184573
944	NMPL02073642.1	25694
945	NMPL02073848.1	33984
946	NMPL02073980.1	180087
947	NMPL02074030.1	27734
948	NMPL02074047.1	5312
949	NMPL02074079.1	1005992
950	NMPL02074170.1	14851
951	NMPL02074203.1	321500
952	NMPL02074210.1	6758
953	NMPL02074267.1	291267
954	NMPL02074280.1	430370
955	NMPL02074313.1	35325
956	NMPL02074342.1	67684
957	NMPL02074377.1	540969
958	NMPL02074442.1	267355
959	NMPL02074453.1	102626
960	NMPL02074521.1	345376
961	NMPL02074735.1	16153
962	NMPL02074755.1	96779
963	NMPL02074774.1	25134
964	NMPL02075021.1	103776
965	NMPL02075213.1	52585
966	NMPL02075235.1	336800
967	NMPL02075334.1	105938
968	NMPL02075391.1	25889
969	NMPL02075403.1	122766
970	NMPL02075409.1	313490
971	NMPL02075450.1	827334
972	NMPL02075552.1	297050
973	NMPL02075760.1	104534
974	NMPL02075791.1	9276
975	NMPL02075827.1	619641
976	NMPL02075875.1	384274
977	NMPL02075900.1	990876
978	NMPL02075920.1	440986
979	NMPL02076010.1	178890
980	NMPL02076151.1	81716
981	NMPL02076432.1	67748
982	NMPL02076456.1	159463
983	NMPL02076581.1	210258
984	NMPL02076717.1	49558
985	NMPL02076732.1	23612
986	NMPL02076733.1	18166
987	NMPL02076874.1	116867
988	NMPL02076918.1	26796
989	NMPL02077027.1	145997
990	NMPL02077087.1	24948
991	NMPL02077094.1	28694
992	NMPL02077115.1	32216
993	NMPL02077169.1	45209
994	NMPL02077220.1	230612
995	NMPL02077305.1	91476
996	NMPL02077406.1	7970
997	NMPL02077423.1	566086
998	NMPL02077460.1	560476
999	NMPL02077616.1	66117
1000	NMPL02077618.1	5368
1001	NMPL02077646.1	373594
1002	NMPL02077651.1	17979
1003	NMPL02077665.1	40732
1004	NMPL02077693.1	121433
1005	NMPL02077705.1	51819
1006	NMPL02077763.1	95424
1007	NMPL02077814.1	439238
1008	NMPL02078077.1	512522
1009	NMPL02078128.1	167290
1010	NMPL02078227.1	62339
1011	NMPL02078239.1	234289
1012	NMPL02078260.1	13076
1013	NMPL02078274.1	223987
1014	NMPL02078298.1	276182
1015	NMPL02078438.1	111402
1016	NMPL02078476.1	209165
1017	NMPL02078490.1	44817
1018	NMPL02078522.1	82711
1019	NMPL02078542.1	207138
1020	NMPL02078583.1	77336
1021	NMPL02078670.1	74558
1022	NMPL02079134.1	16434
1023	NMPL02079198.1	97782
1024	NMPL02079237.1	28298
1025	NMPL02079272.1	105378
1026	NMPL02079445.1	112279
1027	NMPL02079533.1	169834
1028	NMPL02079546.1	98203
1029	NMPL02079584.1	712737
1030	NMPL02079657.1	121763
1031	NMPL02079671.1	35916
1032	NMPL02079713.1	425588
1033	NMPL02079718.1	195867
1034	NMPL02079851.1	78054
1035	NMPL02080021.1	158226
1036	NMPL02080059.1	431562
1037	NMPL02080070.1	45628
1038	NMPL02080243.1	48231
1039	NMPL02080248.1	122678
1040	NMPL02080255.1	774781
1041	NMPL02080378.1	303105
1042	NMPL02080414.1	314524
1043	NMPL02080534.1	10523
1044	NMPL02080551.1	238942
1045	NMPL02080627.1	297372
1046	NMPL02080794.1	570933
1047	NMPL02081126.1	19482
1048	NMPL02081168.1	530178
1049	NMPL02081226.1	504848
1050	NMPL02081406.1	43246
1051	NMPL02081468.1	107841
1052	NMPL02081782.1	89242
1053	NMPL02081793.1	14349
1054	NMPL02081840.1	254974
1055	NMPL02081893.1	158066
1056	NMPL02081917.1	384727
1057	NMPL02082011.1	725566
1058	NMPL02082053.1	152248
1059	NMPL02082201.1	293619
1060	NMPL02082208.1	355606
1061	NMPL02082268.1	17837
1062	NMPL02082424.1	48044
1063	NMPL02082427.1	491441
1064	NMPL02082499.1	62593
1065	NMPL02082666.1	101469
1066	NMPL02082677.1	10669
1067	NMPL02082968.1	107817
1068	NMPL02083041.1	207603
1069	NMPL02083042.1	101531
1070	NMPL02083061.1	301219
1071	NMPL02083171.1	403968
1072	NMPL02083332.1	33843
1073	NMPL02083430.1	107430
1074	NMPL02083460.1	122876
1075	NMPL02083499.1	35173
1076	NMPL02083537.1	24177
1077	NMPL02083625.1	808460
1078	NMPL02083655.1	14876
1079	NMPL02083738.1	335878
1080	NMPL02083791.1	120077
1081	NMPL02083793.1	417888
1082	NMPL02083799.1	710878
1083	NMPL02083811.1	9715
1084	NMPL02084044.1	706091
1085	NMPL02084094.1	428559
1086	NMPL02084104.1	208103
1087	NMPL02084142.1	64698
1088	NMPL02084231.1	174173
1089	NMPL02084394.1	14989
1090	NMPL02084454.1	538564
1091	NMPL02084465.1	73251
1092	NMPL02084541.1	49455
1093	NMPL02084633.1	47942
1094	NMPL02084710.1	9375
1095	NMPL02084781.1	716905
1096	NMPL02084861.1	101207
1097	NMPL02084877.1	21803
1098	NMPL02085082.1	413830
1099	NMPL02085143.1	392392
1100	NMPL02085149.1	819347
1101	NMPL02085223.1	387409
1102	NMPL02085271.1	488892
1103	NMPL02085338.1	142321
1104	NMPL02085498.1	167692
1105	NMPL02085597.1	196119
1106	NMPL02085680.1	57513
1107	NMPL02085771.1	105439
1108	NMPL02085819.1	36469
1109	NMPL02085825.1	112635
1110	NMPL02085881.1	115824
1111	NMPL02085923.1	89320
1112	NMPL02086025.1	266996
1113	NMPL02086101.1	129796
1114	NMPL02086109.1	102782
1115	NMPL02086182.1	114380
1116	NMPL02086196.1	455125
1117	NMPL02086320.1	140355
1118	NMPL02086466.1	219499
1119	NMPL02086535.1	309069
1120	NMPL02086637.1	236986
1121	NMPL02086644.1	124287
1122	NMPL02086646.1	71410
1123	NMPL02086650.1	124196
1124	NMPL02086750.1	146536
1125	NMPL02086814.1	96125
1126	NMPL02086833.1	125809
1127	NMPL02086888.1	436888
1128	NMPL02086974.1	88055
1129	NMPL02087128.1	35692
1130	NMPL02087223.1	58449
1131	NMPL02087224.1	431108
1132	NMPL02087236.1	41307
1133	NMPL02087246.1	75510
1134	NMPL02087294.1	202192
1135	NMPL02087480.1	63118
1136	NMPL02087501.1	205605
1137	NMPL02087511.1	539895
1138	NMPL02087546.1	426664
1139	NMPL02087562.1	832756
1140	NMPL02087575.1	391371
1141	NMPL02087788.1	228757
1142	NMPL02087818.1	135974
1143	NMPL02087858.1	167059
1144	NMPL02087918.1	150484
1145	NMPL02088015.1	64266
1146	NMPL02088089.1	144148
1147	NMPL02088318.1	625269
1148	NMPL02088366.1	329175
1149	NMPL02088447.1	342458
1150	NMPL02088490.1	4850
1151	NMPL02088633.1	174028
1152	NMPL02088653.1	131538
1153	NMPL02088678.1	124506
1154	NMPL02088744.1	426593
1155	NMPL02088866.1	26761
1156	NMPL02089198.1	74642
1157	NMPL02089296.1	199244
1158	NMPL02089341.1	48072
1159	NMPL02089475.1	608703
1160	NMPL02089517.1	6189
1161	NMPL02089522.1	51433
1162	NMPL02089582.1	143796
1163	NMPL02089605.1	163467
1164	NMPL02089845.1	191723
1165	NMPL02089923.1	32395
1166	NMPL02090022.1	36078
1167	NMPL02090090.1	324339
1168	NMPL02090145.1	14308
1169	NMPL02090164.1	606116
1170	NMPL02090254.1	23577
1171	NMPL02090316.1	56030
1172	NMPL02090426.1	261555
1173	NMPL02090480.1	404863
1174	NMPL02090523.1	357466
1175	NMPL02090779.1	522676
1176	NMPL02090900.1	52421
1177	NMPL02090961.1	18420
1178	NMPL02091017.1	313600
1179	NMPL02091029.1	124701
1180	NMPL02091080.1	196977
1181	NMPL02091142.1	38867
1182	NMPL02091482.1	18849
1183	NMPL02091540.1	426578
1184	NMPL02091549.1	233421
1185	NMPL02091559.1	25570
1186	NMPL02091562.1	60034
1187	NMPL02091690.1	467428
1188	NMPL02091768.1	68020
1189	NMPL02091848.1	132532
1190	NMPL02091892.1	679910
1191	NMPL02091958.1	476666
1192	NMPL02091983.1	308674
1193	NMPL02092033.1	165318
1194	NMPL02092079.1	32317
1195	NMPL02092139.1	191164
1196	NMPL02092325.1	284025
1197	NMPL02092396.1	33507
1198	NMPL02092545.1	751080
1199	NMPL02092615.1	228884
1200	NMPL02092623.1	108778
1201	NMPL02092833.1	108082
1202	NMPL02092965.1	101940
1203	NMPL02093041.1	5931
1204	NMPL02093093.1	115660
1205	NMPL02093171.1	77965
1206	NMPL02093263.1	859978
1207	NMPL02093293.1	360386
1208	NMPL02093342.1	133815
1209	NMPL02093403.1	236706
1210	NMPL02093634.1	84057
1211	NMPL02093779.1	419105
1212	NMPL02093782.1	141576
1213	NMPL02093849.1	175592
1214	NMPL02093959.1	62905
1215	NMPL02094089.1	579414
1216	NMPL02094173.1	93038
1217	NMPL02094216.1	249898
1218	NMPL02094276.1	30258
1219	NMPL02094367.1	63011
1220	NMPL02094457.1	607278
1221	NMPL02094577.1	310236
1222	NMPL02094648.1	178557
1223	NMPL02094699.1	54875
1224	NMPL02094735.1	188777
1225	NMPL02094831.1	16808
1226	NMPL02094858.1	4052
1227	NMPL02094886.1	22556
1228	NMPL02094959.1	33915
1229	NMPL02095103.1	116595
1230	NMPL02095188.1	464529
1231	NMPL02095221.1	76010
1232	NMPL02095361.1	221694
1233	NMPL02095444.1	925431
1234	NMPL02095457.1	36320
1235	NMPL02095525.1	310299
1236	NMPL02095577.1	47035
1237	NMPL02095582.1	26452
1238	NMPL02095854.1	200238
1239	NMPL02095933.1	338692
1240	NMPL02095939.1	210262
1241	NMPL02096026.1	58660
1242	NMPL02096117.1	21264
1243	NMPL02096222.1	481396
1244	NMPL02096285.1	69023
1245	NMPL02096458.1	661504
1246	NMPL02096597.1	147989
1247	NMPL02096810.1	20508
1248	NMPL02097094.1	156470
1249	NMPL02097236.1	26025
1250	NMPL02097306.1	125849
1251	NMPL02097384.1	173452
1252	NMPL02097514.1	23063
1253	NMPL02097811.1	24054
1254	NMPL02097925.1	125028
1255	NMPL02097973.1	544935
1256	NMPL02098010.1	171320
1257	NMPL02098065.1	174008
1258	NMPL02098177.1	835165
1259	NMPL02098189.1	68496
1260	NMPL02098212.1	174398
1261	NMPL02098253.1	18055
1262	NMPL02098313.1	46889
1263	NMPL02098448.1	93616
1264	NMPL02098828.1	126441
1265	NMPL02098831.1	64846
1266	NMPL02098970.1	205241
1267	NMPL02098986.1	1724840
1268	NMPL02099079.1	461321
1269	NMPL02099103.1	175310
1270	NMPL02099195.1	356612
1271	NMPL02099201.1	32426
1272	NMPL02099264.1	153485
1273	NMPL02099446.1	9825
1274	NMPL02099447.1	104807
1275	NMPL02099540.1	566208
1276	NMPL02099666.1	945577
1277	NMPL02099683.1	535246
1278	NMPL02099764.1	76968
1279	NMPL02099989.1	156796
1280	NMPL02100067.1	29353
1281	NMPL02100189.1	42475
1282	NMPL02100214.1	122845
1283	NMPL02100327.1	280606
1284	NMPL02100333.1	545128
1285	NMPL02100334.1	109418
1286	NMPL02100364.1	165634
1287	NMPL02100392.1	172795
1288	NMPL02100700.1	93481
1289	NMPL02100787.1	64641
1290	NMPL02100936.1	349182
1291	NMPL02100939.1	157566
1292	NMPL02101146.1	243178
1293	NMPL02101217.1	306564
1294	NMPL02101315.1	27657
1295	NMPL02101322.1	12123
1296	NMPL02101528.1	381695
1297	NMPL02101574.1	22926
1298	NMPL02101618.1	21157
1299	NMPL02101628.1	36769
1300	NMPL02101678.1	36217
1301	NMPL02101690.1	77244
1302	NMPL02101772.1	390259
1303	NMPL02101782.1	296296
1304	NMPL02101845.1	536824
1305	NMPL02102057.1	59939
1306	NMPL02102129.1	330852
1307	NMPL02102136.1	52850
1308	NMPL02102229.1	41048
1309	NMPL02102269.1	163830
1310	NMPL02102328.1	152883
1311	NMPL02102337.1	632551
1312	NMPL02102352.1	16594
1313	NMPL02102418.1	48675
1314	NMPL02102490.1	342448
1315	NMPL02102495.1	94346
1316	NMPL02102514.1	29400
1317	NMPL02102518.1	24127
1318	NMPL02102685.1	377903
1319	NMPL02102725.1	263309
1320	NMPL02102738.1	8911
1321	NMPL02102769.1	139258
1322	NMPL02102797.1	103352
1323	NMPL02102867.1	388980
1324	NMPL02102884.1	311699
1325	NMPL02102887.1	147880
1326	NMPL02103004.1	228868
1327	NMPL02103086.1	106430
1328	NMPL02103095.1	98549
1329	NMPL02103319.1	47102
1330	NMPL02103354.1	543721
1331	NMPL02103413.1	168271
1332	NMPL02103439.1	41784
1333	NMPL02103452.1	60764
1334	NMPL02103712.1	182267
1335	NMPL02103828.1	28595
1336	NMPL02103945.1	50290
1337	NMPL02103978.1	189021
1338	NMPL02103980.1	305904
1339	NMPL02104023.1	119169
1340	NMPL02104049.1	169623
1341	NMPL02104071.1	89631
1342	NMPL02104210.1	19223
1343	NMPL02104257.1	174897
1344	NMPL02104315.1	93849
1345	NMPL02104356.1	74246
1346	NMPL02104526.1	319156
1347	NMPL02104841.1	66744
1348	NMPL02104863.1	265944
1349	NMPL02104885.1	351439
1350	NMPL02104958.1	943539
1351	NMPL02105010.1	356077
1352	NMPL02105050.1	223459
1353	NMPL02105066.1	303808
1354	NMPL02105185.1	298109
1355	NMPL02105237.1	9369
1356	NMPL02105257.1	504485
1357	NMPL02105323.1	67625
1358	NMPL02105360.1	125001
1359	NMPL02105490.1	32790
1360	NMPL02105558.1	847237
1361	NMPL02105614.1	603210
1362	NMPL02105732.1	460075
1363	NMPL02105760.1	181040
1364	NMPL02105764.1	160459
1365	NMPL02105912.1	273114
1366	NMPL02105936.1	257404
1367	NMPL02106148.1	164447
1368	NMPL02106273.1	12641
1369	NMPL02106320.1	69956
1370	NMPL02106332.1	328873
1371	NMPL02106405.1	270585
1372	NMPL02106435.1	12009
1373	NMPL02106478.1	44715
1374	NMPL02106504.1	934023
1375	NMPL02106652.1	451786
1376	NMPL02106721.1	29406
1377	NMPL02107093.1	171702
1378	NMPL02107100.1	61842
1379	NMPL02107220.1	140207
1380	NMPL02107333.1	71006
1381	NMPL02107340.1	123631
1382	NMPL02107472.1	312908
1383	NMPL02107493.1	117836
1384	NMPL02107704.1	406278
1385	NMPL02107790.1	119161
1386	NMPL02107813.1	23117
1387	NMPL02107856.1	715136
1388	NMPL02107979.1	30388
1389	NMPL02108011.1	25877
1390	NMPL02108018.1	136490
1391	NMPL02108033.1	182286
1392	NMPL02108062.1	145757
1393	NMPL02108095.1	17949
1394	NMPL02108266.1	349107
1395	NMPL02108292.1	86321
1396	NMPL02108405.1	149850
1397	NMPL02108436.1	181908
1398	NMPL02108441.1	417173
1399	NMPL02108615.1	59053
1400	NMPL02108716.1	630160
1401	NMPL02108728.1	91656
1402	NMPL02108756.1	584452
1403	NMPL02108846.1	422474
1404	NMPL02108866.1	451562
1405	NMPL02109078.1	37894
1406	NMPL02109189.1	120213
1407	NMPL02109273.1	100859
1408	NMPL02109360.1	125342
1409	NMPL02109473.1	206433
1410	NMPL02109615.1	32552
1411	NMPL02109630.1	48371
1412	NMPL02109642.1	49547
1413	NMPL02109672.1	144182
1414	NMPL02109844.1	747880
1415	NMPL02109869.1	296597
1416	NMPL02109883.1	112363
1417	NMPL02109888.1	5624
1418	NMPL02109982.1	156805
1419	NMPL02109993.1	12134
1420	NMPL02110121.1	486860
1421	NMPL02110155.1	279239
1422	NMPL02110191.1	522078
1423	NMPL02110267.1	157044
1424	NMPL02110329.1	86466
1425	NMPL02110536.1	206348
1426	NMPL02110585.1	45750
1427	NMPL02110731.1	604629
1428	NMPL02110790.1	107852
1429	NMPL02110929.1	80058
1430	NMPL02110946.1	291520
1431	NMPL02111117.1	230814
1432	NMPL02111303.1	59265
1433	NMPL02111328.1	94532
1434	NMPL02111338.1	462711
1435	NMPL02111550.1	227235
1436	NMPL02111567.1	62459
1437	NMPL02111703.1	11176
1438	NMPL02111749.1	143202
1439	NMPL02111777.1	470417
1440	NMPL02111923.1	65959
1441	NMPL02111999.1	464710
1442	NMPL02112046.1	914699
1443	NMPL02112107.1	63182
1444	NMPL02112115.1	24061
1445	NMPL02112178.1	459912
1446	NMPL02112354.1	529304
1447	NMPL02112366.1	84448
1448	NMPL02112369.1	545919
1449	NMPL02112587.1	513992
1450	NMPL02112682.1	50630
1451	NMPL02112717.1	188555
1452	NMPL02112734.1	306468
1453	NMPL02112782.1	142950
1454	NMPL02112881.1	11761
1455	NMPL02112886.1	51621
1456	NMPL02112989.1	116108
1457	NMPL02113028.1	22664
1458	NMPL02113061.1	375252
1459	NMPL02113120.1	237471
1460	NMPL02113137.1	82406
1461	NMPL02113157.1	251020
1462	NMPL02113163.1	486559
1463	NMPL02113252.1	315185
1464	NMPL02113340.1	30546
1465	NMPL02113444.1	18220
1466	NMPL02113469.1	224021
1467	NMPL02113472.1	55150
1468	NMPL02113559.1	285845
1469	NMPL02113622.1	522940
1470	NMPL02113637.1	197708
1471	NMPL02113638.1	168957
1472	NMPL02113675.1	469423
1473	NMPL02113789.1	74080
1474	NMPL02113821.1	23066
1475	NMPL02113878.1	285442
1476	NMPL02114070.1	85213
1477	NMPL02114114.1	57292
1478	NMPL02114153.1	82245
1479	NMPL02114369.1	23266
1480	NMPL02114430.1	59428
1481	NMPL02114484.1	335317
1482	NMPL02114659.1	167045
1483	NMPL02114711.1	608179
1484	NMPL02114855.1	10161
1485	NMPL02114920.1	164369
1486	NMPL02114983.1	385598
1487	NMPL02115155.1	145759
1488	NMPL02115347.1	13201
1489	NMPL02115360.1	70883
1490	NMPL02115420.1	268161
1491	NMPL02115608.1	167755
1492	NMPL02115705.1	19853
1493	NMPL02115747.1	581865
1494	NMPL02115832.1	114280
1495	NMPL02115906.1	10408
1496	NMPL02115934.1	203053
1497	NMPL02115998.1	177871
1498	NMPL02116040.1	40751
1499	NMPL02116097.1	160649
1500	NMPL02116391.1	917464
1501	NMPL02116410.1	219946
1502	NMPL02116439.1	33537
1503	NMPL02116573.1	47591
1504	NMPL02116590.1	359279
1505	NMPL02116624.1	91987
1506	NMPL02116924.1	16101
1507	NMPL02117074.1	251198
1508	NMPL02117190.1	68282
1509	NMPL02117192.1	531621
1510	NMPL02117373.1	74912
1511	NMPL02117400.1	268448
1512	NMPL02117570.1	462862
1513	NMPL02117668.1	11842
1514	NMPL02117868.1	39291
1515	NMPL02117936.1	186190
1516	NMPL02117949.1	313738
1517	NMPL02118072.1	154580
1518	NMPL02118099.1	97323
1519	NMPL02118114.1	25513
1520	NMPL02118133.1	40781
1521	NMPL02118157.1	65992
1522	NMPL02118165.1	388128
1523	NMPL02118264.1	161461
1524	NMPL02118444.1	63917
1525	NMPL02118460.1	140559
1526	NMPL02118525.1	84733
1527	NMPL02118607.1	19565
1528	NMPL02118616.1	31068
1529	NMPL02118628.1	227960
1530	NMPL02118658.1	412062
1531	NMPL02118753.1	145975
1532	NMPL02118825.1	128766
1533	NMPL02118853.1	40227
1534	NMPL02119261.1	181328
1535	NMPL02119413.1	214286
1536	NMPL02119447.1	102374
1537	NMPL02119459.1	43865
1538	NMPL02119522.1	133975
1539	NMPL02119586.1	46042
1540	NMPL02119620.1	349748
1541	NMPL02119637.1	368914
1542	NMPL02119656.1	113416
1543	NMPL02119694.1	42278
1544	NMPL02119750.1	425315
1545	NMPL02119839.1	24495
1546	NMPL02120005.1	596580
1547	NMPL02120054.1	1068978
1548	NMPL02120170.1	632627
1549	NMPL02120226.1	51833
1550	NMPL02120393.1	519450
1551	NMPL02120407.1	157909
1552	NMPL02120452.1	49746
1553	NMPL02120490.1	36451
1554	NMPL02120773.1	342499
1555	NMPL02120890.1	144346
1556	NMPL02120901.1	52386
1557	NMPL02120956.1	18036
1558	NMPL02121240.1	237772
1559	NMPL02121252.1	1237860
1560	NMPL02121281.1	192271
1561	NMPL02121473.1	51789
1562	NMPL02121500.1	342732
1563	NMPL02121519.1	507022
1564	NMPL02121754.1	91993
1565	NMPL02121882.1	114498
1566	NMPL02121915.1	67350
1567	NMPL02121979.1	1208607
1568	NMPL02122152.1	86007
1569	NMPL02122154.1	106693
1570	NMPL02122178.1	929174
1571	NMPL02122202.1	30532
1572	NMPL02122327.1	32324
1573	NMPL02122355.1	35627
1574	NMPL02122395.1	70834
1575	NMPL02122462.1	77462
1576	NMPL02122648.1	437654
1577	NMPL02122692.1	313317
1578	NMPL02122739.1	412380
1579	NMPL02122776.1	278026
1580	NMPL02122927.1	438310
1581	NMPL02122954.1	98511
1582	NMPL02122982.1	167211
1583	NMPL02123012.1	76632
1584	NMPL02123046.1	356284
1585	NMPL02123098.1	37084
1586	NMPL02123118.1	170028
1587	NMPL02123120.1	13754
1588	NMPL02123180.1	282688
1589	NMPL02123279.1	109892
1590	NMPL02123391.1	12579
1591	NMPL02123420.1	290933
1592	NMPL02123525.1	376090
1593	NMPL02123609.1	403992
1594	NMPL02123610.1	15988
1595	NMPL02123878.1	520637
1596	NMPL02123880.1	158109
1597	NMPL02124039.1	286290
1598	NMPL02124127.1	21602
1599	NMPL02124201.1	68999
1600	NMPL02124334.1	165969
1601	NMPL02124431.1	134497
1602	NMPL02124551.1	555662
1603	NMPL02124607.1	183495
1604	NMPL02124750.1	310789
1605	NMPL02124751.1	142132
1606	NMPL02124803.1	151692
1607	NMPL02124846.1	91242
1608	NMPL02124942.1	146171
1609	NMPL02124992.1	80543
1610	NMPL02125059.1	49104
1611	NMPL02125147.1	124028
1612	NMPL02125169.1	47048
1613	NMPL02125226.1	552027
1614	NMPL02125287.1	206316
1615	NMPL02125355.1	71511
1616	NMPL02125375.1	130350
1617	NMPL02125433.1	192077
1618	NMPL02125458.1	16133
1619	NMPL02125668.1	203049
1620	NMPL02125696.1	332844
1621	NMPL02125767.1	109783
1622	NMPL02125808.1	832696
1623	NMPL02125849.1	42429
1624	NMPL02125856.1	296185
1625	NMPL02126010.1	201901
1626	NMPL02126070.1	122378
1627	NMPL02126085.1	57828
1628	NMPL02126219.1	20301
1629	NMPL02126295.1	27837
1630	NMPL02126318.1	35651
1631	NMPL02126388.1	302482
1632	NMPL02126393.1	73937
1633	NMPL02126396.1	21459
1634	NMPL02126483.1	144544
1635	NMPL02126494.1	74321
1636	NMPL02126501.1	246443
1637	NMPL02126624.1	170165
1638	NMPL02126694.1	28308
1639	NMPL02126830.1	363390
1640	NMPL02127209.1	170427
1641	NMPL02127215.1	316167
1642	NMPL02127282.1	20946
1643	NMPL02127300.1	95489
1644	NMPL02127313.1	28660
1645	NMPL02127408.1	298490
1646	NMPL02127426.1	273411
1647	NMPL02127516.1	126248
1648	NMPL02127629.1	466942
1649	NMPL02127660.1	46305
1650	NMPL02127698.1	24116
1651	NMPL02127783.1	10041
1652	NMPL02127786.1	14253
1653	NMPL02127882.1	13994
1654	NMPL02127887.1	431332
1655	NMPL02128029.1	406166
1656	NMPL02128108.1	489050
1657	NMPL02128146.1	96289
1658	NMPL02128237.1	28872
1659	NMPL02128246.1	236935
1660	NMPL02128394.1	1058221
1661	NMPL02128401.1	22294
1662	NMPL02128492.1	164158
1663	NMPL02128503.1	312328
1664	NMPL02128522.1	101704
1665	NMPL02128851.1	69174
1666	NMPL02128916.1	186246
1667	NMPL02128964.1	101788
1668	NMPL02129134.1	64329
1669	NMPL02129176.1	133973
1670	NMPL02129419.1	204568
1671	NMPL02129435.1	127379
1672	NMPL02129456.1	25189
1673	NMPL02129510.1	754449
1674	NMPL02129535.1	12217
1675	NMPL02129585.1	17585
1676	NMPL02129632.1	449744
1677	NMPL02129803.1	96191
1678	NMPL02129822.1	58418
1679	NMPL02129882.1	199764
1680	NMPL02129991.1	58719
1681	NMPL02130131.1	75819
1682	NMPL02130158.1	110894
1683	NMPL02130249.1	581695
1684	NMPL02130320.1	274249
1685	NMPL02130368.1	78005
1686	NMPL02130378.1	194388
1687	NMPL02130439.1	276617
1688	NMPL02130491.1	213529
1689	NMPL02130599.1	71660
1690	NMPL02130600.1	215446
1691	NMPL02130631.1	65268
1692	NMPL02130652.1	133499
1693	NMPL02130654.1	8964
1694	NMPL02130899.1	26205
1695	NMPL02130968.1	311586
1696	NMPL02130986.1	38830
1697	NMPL02131169.1	749215
1698	NMPL02131194.1	192786
1699	NMPL02131216.1	54888
1700	NMPL02131381.1	60100
1701	NMPL02131413.1	135166
1702	NMPL02131550.1	133470
1703	NMPL02131580.1	30798
1704	NMPL02131621.1	391933
1705	NMPL02131702.1	459930
1706	NMPL02131745.1	51296
1707	NMPL02131752.1	167284
1708	NMPL02131801.1	241323
1709	NMPL02131980.1	335146
1710	NMPL02131983.1	152556
1711	NMPL02132084.1	476945
1712	NMPL02132218.1	81030
1713	NMPL02132277.1	4742
1714	NMPL02132427.1	89233
1715	NMPL02132537.1	12258
1716	NMPL02132610.1	137474
1717	NMPL02132692.1	35523
1718	NMPL02132694.1	13001
1719	NMPL02132749.1	390243
1720	NMPL02132758.1	98252
1721	NMPL02132845.1	199947
1722	NMPL02132957.1	117708
1723	NMPL02132998.1	186564
1724	NMPL02133038.1	865355
1725	NMPL02133076.1	141565
1726	NMPL02133142.1	435362
1727	NMPL02133230.1	209635
1728	NMPL02133265.1	426727
1729	NMPL02133281.1	24602
1730	NMPL02133334.1	291566
1731	NMPL02133510.1	39686
1732	NMPL02133702.1	354806
1733	NMPL02133763.1	155695
1734	NMPL02133790.1	132767
1735	NMPL02133881.1	265422
1736	NMPL02134164.1	203553
1737	NMPL02134174.1	323683
1738	NMPL02134337.1	183802
1739	NMPL02134353.1	101248
1740	NMPL02134441.1	120214
1741	NMPL02134562.1	344438
1742	NMPL02134630.1	312914
1743	NMPL02134632.1	290516
1744	NMPL02134677.1	79220
1745	NMPL02134702.1	69489
1746	NMPL02134737.1	56499
1747	NMPL02134751.1	495736
1748	NMPL02134856.1	41370
1749	NMPL02134910.1	159642
1750	NMPL02134964.1	580436
1751	NMPL02135004.1	27470
1752	NMPL02135194.1	338494
1753	NMPL02135250.1	30550
1754	NMPL02135404.1	267035
1755	NMPL02135452.1	40949
1756	NMPL02135504.1	126164
1757	NMPL02135534.1	53373
1758	NMPL02135642.1	778001
1759	NMPL02135663.1	29964
1760	NMPL02135682.1	39905
1761	NMPL02135751.1	20921
1762	NMPL02135784.1	240588
1763	NMPL02135823.1	508372
1764	NMPL02135909.1	510337
1765	NMPL02136076.1	48110
1766	NMPL02136077.1	85000
1767	NMPL02136222.1	26524
1768	NMPL02136231.1	90646
1769	NMPL02136241.1	333281
1770	NMPL02136287.1	65977
1771	NMPL02136344.1	23698
1772	NMPL02136434.1	695678
1773	NMPL02136534.1	404283
1774	NMPL02136561.1	21666
1775	NMPL02136607.1	286929
1776	NMPL02136663.1	279461
1777	NMPL02136672.1	61073
1778	NMPL02136684.1	68246
1779	NMPL02136760.1	78093
1780	NMPL02136928.1	18245
1781	NMPL02137297.1	128883
1782	NMPL02137401.1	94937
1783	NMPL02137462.1	18630
1784	NMPL02137483.1	281963
1785	NMPL02137494.1	747867
1786	NMPL02137543.1	150000
1787	NMPL02137657.1	345599
1788	NMPL02137687.1	306898
1789	NMPL02137782.1	254136
1790	NMPL02137893.1	43573
1791	NMPL02137899.1	345555
1792	NMPL02137980.1	77099
1793	NMPL02138076.1	58243
1794	NMPL02138105.1	170745
1795	NMPL02138110.1	48013
1796	NMPL02138173.1	10313
1797	NMPL02138221.1	262284
1798	NMPL02138278.1	338358
1799	NMPL02138562.1	221765
1800	NMPL02138701.1	22420
1801	NMPL02138830.1	5014
1802	NMPL02138958.1	817378
1803	NMPL02138965.1	126522
1804	NMPL02139062.1	233410
1805	NMPL02139067.1	40476
1806	NMPL02139113.1	90628
1807	NMPL02139120.1	363779
1808	NMPL02139121.1	142165
1809	NMPL02139150.1	225386
1810	NMPL02139213.1	337001
1811	NMPL02139217.1	57957
1812	NMPL02139227.1	114755
1813	NMPL02139290.1	399607
1814	NMPL02139457.1	294679
1815	NMPL02139498.1	287356
1816	NMPL02139518.1	267094
1817	NMPL02139554.1	229337
1818	NMPL02139627.1	365643
1819	NMPL02139728.1	103920
1820	NMPL02139732.1	26730
1821	NMPL02139915.1	757168
1822	NMPL02139927.1	490909
1823	NMPL02139951.1	29029
1824	NMPL02140017.1	117966
1825	NMPL02140080.1	282969
1826	NMPL02140114.1	450621
1827	NMPL02140262.1	16743
1828	NMPL02140482.1	458564
1829	NMPL02140623.1	172775
1830	NMPL02140629.1	537586
1831	NMPL02140664.1	119177
1832	NMPL02140731.1	667958
1833	NMPL02141025.1	27946
1834	NMPL02141184.1	430750
1835	NMPL02141220.1	585419
1836	NMPL02141244.1	334233
1837	NMPL02141332.1	27546
1838	NMPL02141449.1	145431
1839	NMPL02141512.1	29521
1840	NMPL02141594.1	208178
1841	NMPL02141706.1	63555
1842	NMPL02141762.1	215486
1843	NMPL02141795.1	78169
1844	NMPL02141928.1	48902
1845	NMPL02141974.1	143915
1846	NMPL02142016.1	32254
1847	NMPL02142022.1	175831
1848	NMPL02142102.1	188603
1849	NMPL02142168.1	298866
1850	NMPL02142184.1	277726
1851	NMPL02142262.1	40963
1852	NMPL02142272.1	166747
1853	NMPL02142283.1	145496
1854	NMPL02142341.1	807204
1855	NMPL02142494.1	58787
1856	NMPL02142529.1	340838
1857	NMPL02142558.1	393436
1858	NMPL02142603.1	320352
1859	NMPL02142646.1	27455
1860	NMPL02142713.1	68293
1861	NMPL02142749.1	41308
1862	NMPL02142832.1	464727
1863	NMPL02142847.1	6195
1864	NMPL02142857.1	51444
1865	NMPL02142962.1	478060
1866	NMPL02142967.1	292839
1867	NMPL02143079.1	623763
1868	NMPL02143175.1	138571
1869	NMPL02143187.1	28657
1870	NMPL02143377.1	197237
1871	NMPL02143403.1	136600
1872	NMPL02143453.1	1052671
1873	NMPL02143587.1	406421
1874	NMPL02143643.1	91971
1875	NMPL02143850.1	335046
1876	NMPL02143852.1	228760
1877	NMPL02143958.1	40084
1878	NMPL02143960.1	63924
1879	NMPL02143970.1	304130
1880	NMPL02144067.1	59360
1881	NMPL02144266.1	53697
1882	NMPL02144372.1	139630
1883	NMPL02144533.1	22566
1884	NMPL02144556.1	32411
1885	NMPL02144572.1	343689
1886	NMPL02144606.1	371086
1887	NMPL02144641.1	469493
1888	NMPL02144728.1	211984
1889	NMPL02144740.1	389395
1890	NMPL02144812.1	636516
1891	NMPL02144851.1	65581
1892	NMPL02144877.1	22427
1893	NMPL02144880.1	9685
1894	NMPL02144953.1	58175
1895	NMPL02144961.1	313080
1896	NMPL02144967.1	570211
1897	NMPL02145064.1	673735
1898	NMPL02145068.1	227185
1899	NMPL02145321.1	163883
1900	NMPL02145343.1	115813
1901	NMPL02145373.1	247840
1902	NMPL02145397.1	49850
1903	NMPL02145520.1	145650
1904	NMPL02145594.1	113087
1905	NMPL02145634.1	30416
1906	NMPL02145636.1	7573
1907	NMPL02145749.1	173587
1908	NMPL02145757.1	118983
1909	NMPL02145889.1	254009
1910	NMPL02146106.1	347689
1911	NMPL02146273.1	966305
1912	NMPL02146274.1	262548
1913	NMPL02146313.1	53723
1914	NMPL02146324.1	36449
1915	NMPL02146331.1	23401
1916	NMPL02146486.1	105693
1917	NMPL02146505.1	151609
1918	NMPL02146671.1	201340
1919	NMPL02146693.1	297801
1920	NMPL02146899.1	100854
1921	NMPL02146934.1	404829
1922	NMPL02147014.1	29308
1923	NMPL02147176.1	418599
1924	NMPL02147180.1	209581
1925	NMPL02147410.1	32578
1926	NMPL02147477.1	290436
1927	NMPL02147496.1	286266
1928	NMPL02147587.1	343474
1929	NMPL02147628.1	285860
1930	NMPL02147666.1	148854
1931	NMPL02147843.1	88675
1932	NMPL02148019.1	191309
1933	NMPL02148034.1	46534
1934	NMPL02148039.1	62107
1935	NMPL02148258.1	434476
1936	NMPL02148321.1	63956
1937	NMPL02148425.1	250406
1938	NMPL02148440.1	178143
1939	NMPL02148510.1	250029
1940	NMPL02148738.1	7049
1941	NMPL02148743.1	754953
1942	NMPL02148773.1	123296
1943	NMPL02148793.1	948064
1944	NMPL02148845.1	7959
1945	NMPL02148893.1	465811
1946	NMPL02148898.1	257917
1947	NMPL02148922.1	498661
1948	NMPL02149121.1	152272
1949	NMPL02149127.1	354002
1950	NMPL02149225.1	115837
1951	NMPL02149263.1	126294
1952	NMPL02149322.1	217549
1953	NMPL02149393.1	731508
1954	NMPL02149441.1	271670
1955	NMPL02149461.1	334105
1956	NMPL02149523.1	52543
1957	NMPL02149567.1	60870
1958	NMPL02149572.1	475705
1959	NMPL02149643.1	1027791
1960	NMPL02149676.1	122926
1961	NMPL02149698.1	300919
1962	NMPL02149860.1	247696
1963	NMPL02150003.1	277196
1964	NMPL02150009.1	190683
1965	NMPL02150141.1	228593
1966	NMPL02150143.1	24304
1967	NMPL02150274.1	318816
1968	NMPL02150338.1	59179
1969	NMPL02150340.1	25305
1970	NMPL02150363.1	20188
1971	NMPL02150465.1	36451
1972	NMPL02150487.1	645406
1973	NMPL02150494.1	26530
1974	NMPL02150528.1	270298
1975	NMPL02150569.1	178934
1976	NMPL02150587.1	751982
1977	NMPL02150589.1	279103
1978	NMPL02150742.1	250113
1979	NMPL02150824.1	46486
1980	NMPL02150901.1	50960
1981	NMPL02151147.1	285276
1982	NMPL02151269.1	148060
1983	NMPL02151490.1	623615
1984	NMPL02151675.1	116494
1985	NMPL02151810.1	131645
1986	NMPL02151834.1	208393
1987	NMPL02151876.1	569715
1988	NMPL02151899.1	144358
1989	NMPL02151937.1	195612
1990	NMPL02151988.1	617275
1991	NMPL02152022.1	756907
1992	NMPL02152203.1	126361
1993	NMPL02152232.1	89604
1994	NMPL02152238.1	71521
1995	NMPL02152380.1	220858
1996	NMPL02152513.1	109248
1997	NMPL02152576.1	108307
1998	NMPL02152614.1	159433
1999	NMPL02152632.1	457693
[truncated: 1,571 more rows]
