# Supplementary material for: Independent assessment and improvement of wheat genome sequence assemblies using Fosill jumping libraries
Source: Gigascience. 2018 May 11;7(5):giy053. doi: 10.1093/gigascience/giy053 (PMC5967450; doi:10.1093/gigascience/giy053)
Supplement: Supplemental material [file giy053_supp.zip › Additional File 5.xls]

## Sheet: Sheet1
No.	PacBio chr3DL Seqid	Length
1	NMPL02000078.1	162893
2	NMPL02000202.1	426436
3	NMPL02000267.1	77395
4	NMPL02000271.1	292531
5	NMPL02000272.1	624787
6	NMPL02000292.1	752180
7	NMPL02000303.1	488840
8	NMPL02000325.1	13776
9	NMPL02000363.1	45135
10	NMPL02000651.1	450322
11	NMPL02000707.1	507099
12	NMPL02000770.1	66753
13	NMPL02001177.1	223143
14	NMPL02001492.1	233401
15	NMPL02001641.1	154354
16	NMPL02001646.1	286370
17	NMPL02001864.1	33781
18	NMPL02001954.1	52481
19	NMPL02001963.1	79256
20	NMPL02001965.1	441815
21	NMPL02002035.1	283131
22	NMPL02002155.1	126802
23	NMPL02002265.1	407162
24	NMPL02002360.1	375541
25	NMPL02002439.1	24202
26	NMPL02002501.1	38211
27	NMPL02002628.1	44262
28	NMPL02002735.1	15552
29	NMPL02003004.1	91502
30	NMPL02003175.1	652832
31	NMPL02003204.1	72009
32	NMPL02003225.1	24489
33	NMPL02003247.1	75390
34	NMPL02003346.1	66106
35	NMPL02003399.1	16986
36	NMPL02003445.1	77003
37	NMPL02003625.1	25001
38	NMPL02003700.1	17740
39	NMPL02003832.1	66642
40	NMPL02004021.1	24255
41	NMPL02004120.1	247041
42	NMPL02004196.1	119324
43	NMPL02004268.1	39970
44	NMPL02004295.1	12282
45	NMPL02004325.1	35229
46	NMPL02004368.1	69479
47	NMPL02004558.1	98667
48	NMPL02004691.1	27521
49	NMPL02004749.1	174981
50	NMPL02004912.1	4382
51	NMPL02005080.1	359718
52	NMPL02005119.1	34473
53	NMPL02005181.1	445716
54	NMPL02005190.1	162257
55	NMPL02005209.1	205184
56	NMPL02005221.1	59116
57	NMPL02005390.1	65792
58	NMPL02005410.1	60594
59	NMPL02005551.1	18569
60	NMPL02005576.1	87974
61	NMPL02005726.1	169718
62	NMPL02005931.1	63137
63	NMPL02005932.1	10920
64	NMPL02005945.1	130632
65	NMPL02006031.1	150643
66	NMPL02006058.1	56592
67	NMPL02006070.1	202713
68	NMPL02006171.1	88898
69	NMPL02006284.1	282266
70	NMPL02006413.1	94182
71	NMPL02006529.1	356374
72	NMPL02006715.1	44217
73	NMPL02006742.1	32397
74	NMPL02006766.1	29365
75	NMPL02006782.1	9227
76	NMPL02006923.1	276250
77	NMPL02007037.1	60940
78	NMPL02007168.1	190724
79	NMPL02007207.1	306104
80	NMPL02007238.1	6666
81	NMPL02007258.1	85497
82	NMPL02007289.1	132196
83	NMPL02007346.1	321467
84	NMPL02007600.1	79434
85	NMPL02007636.1	47596
86	NMPL02007674.1	88580
87	NMPL02007855.1	15549
88	NMPL02007871.1	32483
89	NMPL02008039.1	23403
90	NMPL02008098.1	208934
91	NMPL02008163.1	148537
92	NMPL02008224.1	183960
93	NMPL02008315.1	66712
94	NMPL02008511.1	28860
95	NMPL02008594.1	278312
96	NMPL02008630.1	15342
97	NMPL02008647.1	1866
98	NMPL02008750.1	394179
99	NMPL02008769.1	252474
100	NMPL02009131.1	472781
101	NMPL02009132.1	64055
102	NMPL02009152.1	444449
103	NMPL02009380.1	147546
104	NMPL02009402.1	595428
105	NMPL02009410.1	55725
106	NMPL02009432.1	88519
107	NMPL02009585.1	133044
108	NMPL02009650.1	3746
109	NMPL02009707.1	81521
110	NMPL02009779.1	99548
111	NMPL02009873.1	65308
112	NMPL02009969.1	36855
113	NMPL02010136.1	399021
114	NMPL02010188.1	91921
115	NMPL02010221.1	19799
116	NMPL02010316.1	54531
117	NMPL02010710.1	423369
118	NMPL02010768.1	4172
119	NMPL02010818.1	20649
120	NMPL02010943.1	167502
121	NMPL02010946.1	71600
122	NMPL02011004.1	128446
123	NMPL02011071.1	225054
124	NMPL02011083.1	390404
125	NMPL02011111.1	26956
126	NMPL02011126.1	379947
127	NMPL02011145.1	18526
128	NMPL02011184.1	167441
129	NMPL02011239.1	478428
130	NMPL02011307.1	120722
131	NMPL02011474.1	25059
132	NMPL02011827.1	21096
133	NMPL02012012.1	78332
134	NMPL02012244.1	18034
135	NMPL02012287.1	93605
136	NMPL02012383.1	22735
137	NMPL02012489.1	82313
138	NMPL02012576.1	107807
139	NMPL02012591.1	12631
140	NMPL02012639.1	17442
141	NMPL02012717.1	536368
142	NMPL02012720.1	27070
143	NMPL02012732.1	164146
144	NMPL02012733.1	63464
145	NMPL02012865.1	141702
146	NMPL02013089.1	281005
147	NMPL02013186.1	93485
148	NMPL02013211.1	61280
149	NMPL02013215.1	7220
150	NMPL02013217.1	618884
151	NMPL02013438.1	13101
152	NMPL02013569.1	206965
153	NMPL02013573.1	30264
154	NMPL02013800.1	116309
155	NMPL02013817.1	208798
156	NMPL02013926.1	195781
157	NMPL02013974.1	200261
158	NMPL02014082.1	376671
159	NMPL02014113.1	68314
160	NMPL02014133.1	192255
161	NMPL02014143.1	46381
162	NMPL02014152.1	130878
163	NMPL02015014.1	52894
164	NMPL02015042.1	149005
165	NMPL02015425.1	22296
166	NMPL02015451.1	30238
167	NMPL02015454.1	25757
168	NMPL02015652.1	249066
169	NMPL02015662.1	119449
170	NMPL02015865.1	25136
171	NMPL02015916.1	113245
172	NMPL02015932.1	25795
173	NMPL02016046.1	33490
174	NMPL02016052.1	215764
175	NMPL02016197.1	87051
176	NMPL02016285.1	39916
177	NMPL02016334.1	121798
178	NMPL02016603.1	193684
179	NMPL02016613.1	136321
180	NMPL02016615.1	393951
181	NMPL02016709.1	277554
182	NMPL02016810.1	138336
183	NMPL02016829.1	10845
184	NMPL02016879.1	53425
185	NMPL02016918.1	14981
186	NMPL02016941.1	103550
187	NMPL02017158.1	182478
188	NMPL02017347.1	150354
189	NMPL02017408.1	685756
190	NMPL02017413.1	57302
191	NMPL02017426.1	48705
192	NMPL02017472.1	327192
193	NMPL02017499.1	58188
194	NMPL02017684.1	78087
195	NMPL02018204.1	304371
196	NMPL02018220.1	160658
197	NMPL02018238.1	24375
198	NMPL02018343.1	390167
199	NMPL02018469.1	33453
200	NMPL02018518.1	82622
201	NMPL02018810.1	22219
202	NMPL02018817.1	61481
203	NMPL02018949.1	65921
204	NMPL02018963.1	7764
205	NMPL02019024.1	318013
206	NMPL02019207.1	333232
207	NMPL02019210.1	61509
208	NMPL02019293.1	9291
209	NMPL02019617.1	26886
210	NMPL02019636.1	61574
211	NMPL02019680.1	92511
212	NMPL02019707.1	186110
213	NMPL02019749.1	178044
214	NMPL02019791.1	828990
215	NMPL02019893.1	67624
216	NMPL02019996.1	340549
217	NMPL02020025.1	20493
218	NMPL02020078.1	68509
219	NMPL02020311.1	33569
220	NMPL02020352.1	176358
221	NMPL02020483.1	389857
222	NMPL02020534.1	199024
223	NMPL02020551.1	157924
224	NMPL02020828.1	34792
225	NMPL02020913.1	11783
226	NMPL02021014.1	121554
227	NMPL02021205.1	38785
228	NMPL02021244.1	238106
229	NMPL02021265.1	25099
230	NMPL02021276.1	82733
231	NMPL02021329.1	289205
232	NMPL02021353.1	142222
233	NMPL02021373.1	17052
234	NMPL02021528.1	129049
235	NMPL02021709.1	171650
236	NMPL02022000.1	58500
237	NMPL02022033.1	37809
238	NMPL02022075.1	655957
239	NMPL02022100.1	50065
240	NMPL02022424.1	96896
241	NMPL02022432.1	14717
242	NMPL02022922.1	74485
243	NMPL02022933.1	35154
244	NMPL02022945.1	56533
245	NMPL02022969.1	16152
246	NMPL02023147.1	162146
247	NMPL02023153.1	461962
248	NMPL02023182.1	38057
249	NMPL02023250.1	70436
250	NMPL02023415.1	19683
251	NMPL02023623.1	75944
252	NMPL02023652.1	66611
253	NMPL02023731.1	92362
254	NMPL02023768.1	403567
255	NMPL02023867.1	56911
256	NMPL02024079.1	15965
257	NMPL02024255.1	56672
258	NMPL02024420.1	377083
259	NMPL02024680.1	128358
260	NMPL02024724.1	13009
261	NMPL02024879.1	13432
262	NMPL02024932.1	30491
263	NMPL02024952.1	21579
264	NMPL02025083.1	260286
265	NMPL02025179.1	574791
266	NMPL02025189.1	31924
267	NMPL02025229.1	34163
268	NMPL02025259.1	20687
269	NMPL02025324.1	215796
270	NMPL02025334.1	33661
271	NMPL02025417.1	160960
272	NMPL02025545.1	129890
273	NMPL02025746.1	130215
274	NMPL02025946.1	39308
275	NMPL02025957.1	102408
276	NMPL02026105.1	172352
277	NMPL02026185.1	232735
278	NMPL02026261.1	360065
279	NMPL02026360.1	32078
280	NMPL02026541.1	48332
281	NMPL02026627.1	105930
282	NMPL02026761.1	68280
283	NMPL02026839.1	22520
284	NMPL02026981.1	211706
285	NMPL02027235.1	14795
286	NMPL02027401.1	257337
287	NMPL02027443.1	81675
288	NMPL02027468.1	227446
289	NMPL02027575.1	246103
290	NMPL02027624.1	118567
291	NMPL02027664.1	61093
292	NMPL02027753.1	39255
293	NMPL02027825.1	395958
294	NMPL02028008.1	26571
295	NMPL02028092.1	201826
296	NMPL02028125.1	181985
297	NMPL02028165.1	19748
298	NMPL02028251.1	37706
299	NMPL02028271.1	178341
300	NMPL02028797.1	113083
301	NMPL02028810.1	29322
302	NMPL02028824.1	275122
303	NMPL02028849.1	28876
304	NMPL02028869.1	64740
305	NMPL02029314.1	116097
306	NMPL02029604.1	149176
307	NMPL02029685.1	102165
308	NMPL02029707.1	285585
309	NMPL02029734.1	133923
310	NMPL02029877.1	36295
311	NMPL02029994.1	31552
312	NMPL02030231.1	37512
313	NMPL02030458.1	502933
314	NMPL02030537.1	66371
315	NMPL02030693.1	1623770
316	NMPL02030734.1	159263
317	NMPL02030794.1	13862
318	NMPL02030923.1	69852
319	NMPL02031086.1	63014
320	NMPL02031133.1	253853
321	NMPL02031171.1	259681
322	NMPL02031236.1	187008
323	NMPL02031238.1	227963
324	NMPL02031313.1	81490
325	NMPL02031331.1	797294
326	NMPL02031396.1	14796
327	NMPL02031592.1	58618
328	NMPL02031923.1	151935
329	NMPL02032165.1	348908
330	NMPL02032183.1	47236
331	NMPL02032237.1	381590
332	NMPL02032735.1	193975
333	NMPL02032750.1	19130
334	NMPL02032765.1	77707
335	NMPL02032902.1	840792
336	NMPL02032944.1	179631
337	NMPL02032956.1	103768
338	NMPL02032977.1	256320
339	NMPL02032988.1	50199
340	NMPL02033107.1	17073
341	NMPL02033239.1	22686
342	NMPL02033240.1	100036
343	NMPL02033473.1	322060
344	NMPL02033619.1	22055
345	NMPL02033836.1	71945
346	NMPL02033905.1	70301
347	NMPL02034059.1	17068
348	NMPL02034268.1	316751
349	NMPL02034760.1	58820
350	NMPL02034794.1	126592
351	NMPL02034851.1	282448
352	NMPL02034858.1	11770
353	NMPL02034859.1	72914
354	NMPL02034935.1	225847
355	NMPL02034964.1	107999
356	NMPL02035058.1	18430
357	NMPL02035181.1	12877
358	NMPL02035514.1	153999
359	NMPL02035623.1	195803
360	NMPL02035816.1	18044
361	NMPL02035893.1	5019
362	NMPL02035901.1	54798
363	NMPL02035970.1	14359
364	NMPL02035980.1	109937
365	NMPL02036069.1	39355
366	NMPL02036105.1	438841
367	NMPL02036371.1	60534
368	NMPL02036550.1	13163
369	NMPL02036552.1	334336
370	NMPL02036606.1	74025
371	NMPL02036870.1	54325
372	NMPL02037041.1	186313
373	NMPL02037076.1	35018
374	NMPL02037293.1	88059
375	NMPL02037421.1	133236
376	NMPL02037474.1	225660
377	NMPL02037609.1	2504
378	NMPL02037622.1	9262
379	NMPL02037739.1	350795
380	NMPL02037839.1	82386
381	NMPL02038160.1	71582
382	NMPL02038226.1	31331
383	NMPL02038236.1	1057011
384	NMPL02038287.1	266243
385	NMPL02038327.1	152185
386	NMPL02038526.1	32675
387	NMPL02038693.1	75701
388	NMPL02038774.1	26453
389	NMPL02038912.1	113845
390	NMPL02039119.1	116203
391	NMPL02039172.1	206692
392	NMPL02039182.1	775571
393	NMPL02039306.1	299928
394	NMPL02039329.1	44631
395	NMPL02039694.1	9547
396	NMPL02039751.1	142607
397	NMPL02039768.1	97428
398	NMPL02040038.1	10837
399	NMPL02040115.1	192848
400	NMPL02040301.1	111223
401	NMPL02040316.1	237728
402	NMPL02040547.1	258551
403	NMPL02040675.1	2573
404	NMPL02040710.1	20532
405	NMPL02040722.1	71833
406	NMPL02040808.1	74109
407	NMPL02040907.1	12114
408	NMPL02040955.1	184095
409	NMPL02040990.1	72619
410	NMPL02041067.1	15256
411	NMPL02041080.1	190195
412	NMPL02041399.1	263802
413	NMPL02041679.1	37857
414	NMPL02041817.1	320116
415	NMPL02041859.1	96765
416	NMPL02041902.1	103757
417	NMPL02042145.1	177933
418	NMPL02042196.1	19704
419	NMPL02042249.1	26991
420	NMPL02042327.1	62209
421	NMPL02042362.1	389336
422	NMPL02042453.1	151354
423	NMPL02042455.1	76705
424	NMPL02042591.1	149298
425	NMPL02042770.1	106977
426	NMPL02042825.1	81746
427	NMPL02042853.1	453008
428	NMPL02042920.1	38609
429	NMPL02043025.1	197231
430	NMPL02043069.1	149040
431	NMPL02043305.1	38693
432	NMPL02043388.1	30929
433	NMPL02043492.1	274822
434	NMPL02043493.1	149217
435	NMPL02043600.1	20887
436	NMPL02043790.1	11357
437	NMPL02043801.1	16998
438	NMPL02044133.1	46043
439	NMPL02044334.1	641994
440	NMPL02044454.1	271999
441	NMPL02044577.1	23776
442	NMPL02044686.1	22387
443	NMPL02044733.1	325225
444	NMPL02044991.1	106001
445	NMPL02045036.1	130343
446	NMPL02045112.1	142157
447	NMPL02045129.1	37828
448	NMPL02045133.1	165857
449	NMPL02045140.1	44784
450	NMPL02045268.1	32660
451	NMPL02045506.1	35801
452	NMPL02045564.1	289445
453	NMPL02045706.1	77521
454	NMPL02046276.1	93596
455	NMPL02046379.1	52143
456	NMPL02046522.1	58951
457	NMPL02046549.1	303688
458	NMPL02046686.1	83948
459	NMPL02046788.1	132214
460	NMPL02046823.1	27758
461	NMPL02046837.1	42755
462	NMPL02047385.1	79716
463	NMPL02047952.1	172784
464	NMPL02047971.1	26299
465	NMPL02048211.1	107219
466	NMPL02048375.1	209702
467	NMPL02048395.1	369886
468	NMPL02048521.1	37992
469	NMPL02048525.1	152492
470	NMPL02049039.1	212700
471	NMPL02049080.1	4550
472	NMPL02049241.1	14792
473	NMPL02049250.1	233658
474	NMPL02049392.1	250356
475	NMPL02049436.1	699786
476	NMPL02049537.1	11942
477	NMPL02049760.1	985180
478	NMPL02049893.1	311744
479	NMPL02049918.1	76369
480	NMPL02049920.1	15687
481	NMPL02049989.1	84552
482	NMPL02050014.1	18287
483	NMPL02050022.1	668079
484	NMPL02050029.1	122613
485	NMPL02050035.1	261867
486	NMPL02050038.1	51180
487	NMPL02050088.1	31352
488	NMPL02050171.1	26348
489	NMPL02050508.1	88824
490	NMPL02050612.1	550678
491	NMPL02050805.1	830075
492	NMPL02051020.1	44013
493	NMPL02051198.1	12160
494	NMPL02051280.1	138381
495	NMPL02051484.1	96960
496	NMPL02051912.1	16377
497	NMPL02052068.1	258306
498	NMPL02052084.1	552970
499	NMPL02052099.1	53568
500	NMPL02052188.1	20757
501	NMPL02052225.1	185374
502	NMPL02052271.1	176440
503	NMPL02052396.1	56961
504	NMPL02052560.1	170237
505	NMPL02052790.1	74763
506	NMPL02052853.1	174858
507	NMPL02052982.1	365407
508	NMPL02053017.1	31938
509	NMPL02053085.1	90711
510	NMPL02053104.1	98724
511	NMPL02053260.1	395491
512	NMPL02053407.1	76499
513	NMPL02053456.1	87900
514	NMPL02053457.1	65235
515	NMPL02053722.1	80945
516	NMPL02053730.1	446249
517	NMPL02053817.1	10387
518	NMPL02053838.1	224993
519	NMPL02053842.1	67166
520	NMPL02053851.1	252658
521	NMPL02054211.1	616153
522	NMPL02054282.1	207690
523	NMPL02054330.1	146198
524	NMPL02054605.1	342205
525	NMPL02054606.1	76549
526	NMPL02054607.1	155666
527	NMPL02054975.1	188828
528	NMPL02054983.1	20806
529	NMPL02055339.1	32931
530	NMPL02055369.1	32433
531	NMPL02055501.1	339418
532	NMPL02055538.1	347844
533	NMPL02055598.1	152602
534	NMPL02055652.1	293595
535	NMPL02055735.1	110497
536	NMPL02056272.1	149428
537	NMPL02056463.1	169902
538	NMPL02056526.1	603068
539	NMPL02056792.1	126084
540	NMPL02057024.1	128843
541	NMPL02057036.1	174994
542	NMPL02057182.1	46371
543	NMPL02057538.1	608233
544	NMPL02057771.1	44334
545	NMPL02057791.1	63405
546	NMPL02057975.1	61570
547	NMPL02058056.1	198988
548	NMPL02058112.1	148791
549	NMPL02058159.1	312884
550	NMPL02058164.1	38616
551	NMPL02058198.1	26828
552	NMPL02058356.1	65519
553	NMPL02058529.1	36765
554	NMPL02058660.1	218969
555	NMPL02058969.1	208601
556	NMPL02059319.1	37296
557	NMPL02059374.1	22861
558	NMPL02059450.1	204513
559	NMPL02059475.1	215401
560	NMPL02059699.1	38096
561	NMPL02059792.1	357176
562	NMPL02060025.1	315554
563	NMPL02060109.1	257467
564	NMPL02060330.1	101765
565	NMPL02060338.1	311144
566	NMPL02060387.1	21557
567	NMPL02060542.1	17238
568	NMPL02060596.1	133406
569	NMPL02060759.1	46687
570	NMPL02060814.1	381185
571	NMPL02061046.1	23112
572	NMPL02061371.1	39300
573	NMPL02061681.1	15051
574	NMPL02061720.1	339209
575	NMPL02061760.1	46174
576	NMPL02061961.1	2475
577	NMPL02062182.1	141098
578	NMPL02062211.1	10692
579	NMPL02062372.1	191150
580	NMPL02062537.1	24769
581	NMPL02062593.1	356024
582	NMPL02062707.1	25214
583	NMPL02062916.1	54577
584	NMPL02062998.1	76372
585	NMPL02063034.1	46740
586	NMPL02063078.1	323913
587	NMPL02063089.1	51092
588	NMPL02063195.1	458709
589	NMPL02063287.1	520204
590	NMPL02063300.1	128739
591	NMPL02063419.1	65297
592	NMPL02063470.1	25011
593	NMPL02063623.1	634303
594	NMPL02063639.1	75652
595	NMPL02063652.1	56014
596	NMPL02063757.1	403331
597	NMPL02064095.1	515204
598	NMPL02064222.1	39227
599	NMPL02064250.1	382324
600	NMPL02064259.1	396447
601	NMPL02064262.1	687262
602	NMPL02064588.1	202367
603	NMPL02064706.1	170595
604	NMPL02064728.1	78711
605	NMPL02064756.1	53054
606	NMPL02064901.1	112231
607	NMPL02064981.1	36162
608	NMPL02064990.1	216796
609	NMPL02065008.1	115953
610	NMPL02065061.1	86846
611	NMPL02065123.1	3107
612	NMPL02065358.1	134495
613	NMPL02065495.1	30544
614	NMPL02065535.1	151448
615	NMPL02065580.1	34380
616	NMPL02065638.1	307744
617	NMPL02065681.1	351738
618	NMPL02065780.1	31008
619	NMPL02065786.1	45085
620	NMPL02066103.1	66954
621	NMPL02066493.1	33807
622	NMPL02066559.1	28734
623	NMPL02066566.1	9045
624	NMPL02066849.1	143184
625	NMPL02066879.1	427170
626	NMPL02067054.1	186969
627	NMPL02067266.1	237141
628	NMPL02067439.1	132017
629	NMPL02067497.1	448260
630	NMPL02067768.1	248688
631	NMPL02067926.1	166290
632	NMPL02067965.1	188556
633	NMPL02067985.1	25383
634	NMPL02068115.1	189197
635	NMPL02068309.1	115906
636	NMPL02068360.1	68102
637	NMPL02068403.1	70615
638	NMPL02068495.1	21116
639	NMPL02068583.1	48741
640	NMPL02068721.1	102548
641	NMPL02068900.1	8561
642	NMPL02069122.1	246908
643	NMPL02069352.1	18616
644	NMPL02069379.1	21621
645	NMPL02069506.1	94284
646	NMPL02069689.1	302338
647	NMPL02069704.1	9730
648	NMPL02069879.1	15427
649	NMPL02070696.1	13283
650	NMPL02070777.1	352884
651	NMPL02070845.1	23022
652	NMPL02070888.1	79947
653	NMPL02070964.1	17575
654	NMPL02071001.1	118480
655	NMPL02071026.1	11352
656	NMPL02071214.1	342462
657	NMPL02071252.1	20152
658	NMPL02071271.1	98734
659	NMPL02071296.1	75340
660	NMPL02071384.1	646359
661	NMPL02071429.1	108562
662	NMPL02071634.1	14611
663	NMPL02071655.1	117509
664	NMPL02071674.1	715415
665	NMPL02071753.1	90947
666	NMPL02071976.1	29404
667	NMPL02071992.1	37231
668	NMPL02071994.1	46083
669	NMPL02072013.1	67287
670	NMPL02072082.1	55127
671	NMPL02072156.1	269073
672	NMPL02072374.1	68772
673	NMPL02072482.1	28198
674	NMPL02072562.1	18325
675	NMPL02072906.1	28551
676	NMPL02073008.1	142344
677	NMPL02073045.1	9545
678	NMPL02073125.1	348172
679	NMPL02073375.1	96186
680	NMPL02073511.1	257706
681	NMPL02073641.1	110264
682	NMPL02073685.1	119808
683	NMPL02073755.1	310515
684	NMPL02073839.1	126189
685	NMPL02073868.1	312919
686	NMPL02073923.1	311841
687	NMPL02074088.1	446195
688	NMPL02074227.1	110624
689	NMPL02074428.1	188038
690	NMPL02074544.1	56388
691	NMPL02074551.1	134147
692	NMPL02074556.1	2377
693	NMPL02074685.1	275953
694	NMPL02074754.1	122622
695	NMPL02075260.1	77669
696	NMPL02075295.1	177427
697	NMPL02075444.1	38590
698	NMPL02075735.1	256210
699	NMPL02075756.1	155137
700	NMPL02075825.1	315827
701	NMPL02075894.1	70904
702	NMPL02075898.1	337381
703	NMPL02076056.1	111405
704	NMPL02076195.1	11949
705	NMPL02076348.1	6022
706	NMPL02076417.1	36329
707	NMPL02076645.1	23338
708	NMPL02076764.1	23134
709	NMPL02076772.1	71679
710	NMPL02076814.1	119835
711	NMPL02076862.1	11735
712	NMPL02077045.1	113670
713	NMPL02077208.1	128385
714	NMPL02077257.1	72886
715	NMPL02077375.1	97973
716	NMPL02077409.1	20526
717	NMPL02077484.1	311853
718	NMPL02077515.1	583810
719	NMPL02077548.1	83090
720	NMPL02077676.1	18458
721	NMPL02077725.1	416323
722	NMPL02077802.1	172651
723	NMPL02077841.1	31534
724	NMPL02077850.1	63123
725	NMPL02077865.1	29504
726	NMPL02078307.1	169385
727	NMPL02078316.1	5726
728	NMPL02078375.1	92112
729	NMPL02078463.1	305696
730	NMPL02078515.1	69946
731	NMPL02078654.1	46499
732	NMPL02078762.1	115568
733	NMPL02078790.1	9622
734	NMPL02078847.1	132116
735	NMPL02078859.1	109723
736	NMPL02078883.1	12315
737	NMPL02078963.1	61224
738	NMPL02079007.1	47783
739	NMPL02079117.1	219575
740	NMPL02079273.1	64314
741	NMPL02079309.1	116582
742	NMPL02079380.1	22384
743	NMPL02079759.1	452003
744	NMPL02079818.1	140809
745	NMPL02079936.1	24308
746	NMPL02080132.1	26785
747	NMPL02080210.1	77428
748	NMPL02080297.1	224830
749	NMPL02080406.1	334248
750	NMPL02080422.1	83357
751	NMPL02080440.1	106043
752	NMPL02080492.1	319066
753	NMPL02080689.1	82283
754	NMPL02080895.1	96222
755	NMPL02080928.1	118629
756	NMPL02080985.1	70546
757	NMPL02081087.1	118953
758	NMPL02081167.1	126874
759	NMPL02081221.1	55403
760	NMPL02081458.1	121544
761	NMPL02081532.1	355768
762	NMPL02081561.1	259345
763	NMPL02081580.1	30380
764	NMPL02081691.1	152585
765	NMPL02081726.1	352373
766	NMPL02081742.1	13169
767	NMPL02081759.1	46592
768	NMPL02081928.1	37719
769	NMPL02081946.1	210441
770	NMPL02081978.1	311847
771	NMPL02082151.1	35036
772	NMPL02082167.1	72990
773	NMPL02082174.1	203571
774	NMPL02082205.1	42579
775	NMPL02082345.1	33234
776	NMPL02082684.1	46032
777	NMPL02082745.1	94712
778	NMPL02082815.1	65639
779	NMPL02083373.1	80403
780	NMPL02083423.1	296067
781	NMPL02083498.1	74724
782	NMPL02083510.1	50484
783	NMPL02083573.1	49614
784	NMPL02083599.1	18509
785	NMPL02083807.1	286969
786	NMPL02083874.1	451441
787	NMPL02083929.1	174768
788	NMPL02084169.1	123469
789	NMPL02084242.1	156094
790	NMPL02084354.1	302971
791	NMPL02084619.1	585867
792	NMPL02084634.1	38610
793	NMPL02084821.1	111074
794	NMPL02084851.1	156166
795	NMPL02084910.1	189760
796	NMPL02085201.1	13256
797	NMPL02085250.1	48333
798	NMPL02085294.1	28846
799	NMPL02085449.1	269766
800	NMPL02085627.1	222117
801	NMPL02085673.1	193065
802	NMPL02085791.1	23649
803	NMPL02085792.1	152849
804	NMPL02085934.1	163919
805	NMPL02085945.1	237047
806	NMPL02085963.1	312190
807	NMPL02086096.1	66709
808	NMPL02086126.1	108178
809	NMPL02086257.1	4742
810	NMPL02086308.1	20489
811	NMPL02086368.1	321833
812	NMPL02086439.1	32798
813	NMPL02086465.1	41878
814	NMPL02086494.1	11031
815	NMPL02086610.1	228640
816	NMPL02086812.1	274450
817	NMPL02086853.1	104439
818	NMPL02086975.1	100796
819	NMPL02087081.1	143783
820	NMPL02087127.1	187071
821	NMPL02087136.1	184823
822	NMPL02087229.1	827123
823	NMPL02087336.1	486327
824	NMPL02087369.1	302880
825	NMPL02087720.1	92408
826	NMPL02087756.1	10879
827	NMPL02087965.1	12654
828	NMPL02087980.1	30729
829	NMPL02088078.1	73223
830	NMPL02088193.1	183920
831	NMPL02088264.1	157174
832	NMPL02088443.1	89038
833	NMPL02088507.1	13623
834	NMPL02088582.1	12901
835	NMPL02088668.1	89729
836	NMPL02088771.1	32468
837	NMPL02088806.1	76675
838	NMPL02088882.1	159190
839	NMPL02088886.1	74447
840	NMPL02088896.1	156569
841	NMPL02088903.1	78143
842	NMPL02088911.1	11520
843	NMPL02088957.1	337715
844	NMPL02089069.1	429783
845	NMPL02089152.1	298419
846	NMPL02089207.1	38698
847	NMPL02089317.1	489605
848	NMPL02089383.1	193017
849	NMPL02089539.1	43357
850	NMPL02089564.1	21382
851	NMPL02089650.1	86943
852	NMPL02089659.1	56546
853	NMPL02089753.1	417196
854	NMPL02089839.1	29645
855	NMPL02089893.1	59816
856	NMPL02090052.1	74999
857	NMPL02090123.1	115736
858	NMPL02090176.1	48016
859	NMPL02090484.1	53627
860	NMPL02090738.1	45009
861	NMPL02090739.1	408562
862	NMPL02090776.1	339594
863	NMPL02091035.1	441004
864	NMPL02091056.1	39779
865	NMPL02091113.1	99049
866	NMPL02091143.1	144077
867	NMPL02091163.1	34224
868	NMPL02091215.1	95740
869	NMPL02091282.1	48653
870	NMPL02091324.1	101847
871	NMPL02091355.1	184832
872	NMPL02091382.1	135511
873	NMPL02091452.1	853637
874	NMPL02091463.1	355798
875	NMPL02091649.1	407811
876	NMPL02091660.1	108868
877	NMPL02091692.1	266597
878	NMPL02091726.1	206440
879	NMPL02091814.1	418918
880	NMPL02091863.1	33775
881	NMPL02091885.1	359645
882	NMPL02091999.1	438006
883	NMPL02092127.1	291339
884	NMPL02092181.1	190527
885	NMPL02092189.1	52343
886	NMPL02092228.1	79719
887	NMPL02092338.1	218658
888	NMPL02092398.1	119878
889	NMPL02092405.1	109591
890	NMPL02092494.1	24952
891	NMPL02092626.1	392077
892	NMPL02092650.1	12956
893	NMPL02092737.1	44857
894	NMPL02092794.1	182739
895	NMPL02092853.1	11516
896	NMPL02092861.1	20958
897	NMPL02092878.1	254116
898	NMPL02092892.1	37535
899	NMPL02092934.1	41055
900	NMPL02092946.1	35463
901	NMPL02092996.1	89575
902	NMPL02093524.1	68334
903	NMPL02093636.1	43356
904	NMPL02093704.1	69563
905	NMPL02093720.1	16592
906	NMPL02093756.1	204038
907	NMPL02093948.1	14691
908	NMPL02093979.1	121164
909	NMPL02094022.1	119941
910	NMPL02094297.1	25141
911	NMPL02094448.1	235624
912	NMPL02094503.1	129909
913	NMPL02095204.1	373766
914	NMPL02095374.1	74074
915	NMPL02095548.1	213626
916	NMPL02095672.1	115786
917	NMPL02095702.1	17345
918	NMPL02095755.1	23979
919	NMPL02095960.1	355191
920	NMPL02096131.1	884350
921	NMPL02096136.1	54159
922	NMPL02096229.1	1359271
923	NMPL02096242.1	13656
924	NMPL02096268.1	179564
925	NMPL02096418.1	74483
926	NMPL02096554.1	69643
927	NMPL02096842.1	381857
928	NMPL02096877.1	20603
929	NMPL02097058.1	15566
930	NMPL02097097.1	514407
931	NMPL02097098.1	53859
932	NMPL02097354.1	177570
933	NMPL02097512.1	321724
934	NMPL02097599.1	292446
935	NMPL02097624.1	70615
936	NMPL02097737.1	14651
937	NMPL02097987.1	38878
938	NMPL02098002.1	25924
939	NMPL02098074.1	661581
940	NMPL02098462.1	10159
941	NMPL02098637.1	41739
942	NMPL02098710.1	47873
943	NMPL02098998.1	102219
944	NMPL02099301.1	499661
945	NMPL02099312.1	94785
946	NMPL02099415.1	11114
947	NMPL02099466.1	23525
948	NMPL02099657.1	27353
949	NMPL02099832.1	163725
950	NMPL02100001.1	45114
951	NMPL02100150.1	6720
952	NMPL02100197.1	626129
953	NMPL02100202.1	216412
954	NMPL02100234.1	288040
955	NMPL02100348.1	226561
956	NMPL02100601.1	65501
957	NMPL02100731.1	54486
958	NMPL02100927.1	1094
959	NMPL02100951.1	18116
960	NMPL02100969.1	84702
961	NMPL02101113.1	301863
962	NMPL02101126.1	69083
963	NMPL02101163.1	203530
964	NMPL02101175.1	11250
965	NMPL02101307.1	75609
966	NMPL02101465.1	57317
967	NMPL02101592.1	171326
968	NMPL02101822.1	183922
969	NMPL02102005.1	24127
970	NMPL02102133.1	76201
971	NMPL02102142.1	39396
972	NMPL02102311.1	191008
973	NMPL02102439.1	124896
974	NMPL02102448.1	76400
975	NMPL02102508.1	27448
976	NMPL02102549.1	99364
977	NMPL02102719.1	117296
978	NMPL02102742.1	53709
979	NMPL02102780.1	732320
980	NMPL02102859.1	48063
981	NMPL02103230.1	442039
982	NMPL02103365.1	328509
983	NMPL02103379.1	130572
984	NMPL02103867.1	472806
985	NMPL02103917.1	199544
986	NMPL02104098.1	78793
987	NMPL02104265.1	163724
988	NMPL02104479.1	8607
989	NMPL02104543.1	34020
990	NMPL02104684.1	44977
991	NMPL02104743.1	16588
992	NMPL02104810.1	12895
993	NMPL02104867.1	81940
994	NMPL02105009.1	7685
995	NMPL02105038.1	121589
996	NMPL02105392.1	163255
997	NMPL02105809.1	107900
998	NMPL02106026.1	6270
999	NMPL02106027.1	116999
1000	NMPL02106085.1	45852
1001	NMPL02106117.1	615406
1002	NMPL02106312.1	57605
1003	NMPL02106427.1	123656
1004	NMPL02106576.1	207409
1005	NMPL02106671.1	216188
1006	NMPL02106683.1	126293
1007	NMPL02106934.1	846015
1008	NMPL02106969.1	517749
1009	NMPL02106970.1	82197
1010	NMPL02107201.1	35806
1011	NMPL02107246.1	283915
1012	NMPL02107289.1	244283
1013	NMPL02107390.1	553780
1014	NMPL02107545.1	356055
1015	NMPL02107598.1	468469
1016	NMPL02107608.1	345274
1017	NMPL02107679.1	227555
1018	NMPL02107737.1	39594
1019	NMPL02107740.1	28922
1020	NMPL02107865.1	295059
1021	NMPL02107900.1	58312
1022	NMPL02107911.1	637048
1023	NMPL02108119.1	213046
1024	NMPL02108459.1	590359
1025	NMPL02108604.1	55203
1026	NMPL02108630.1	292550
1027	NMPL02108641.1	1041513
1028	NMPL02108646.1	14009
1029	NMPL02108654.1	64987
1030	NMPL02108961.1	86076
1031	NMPL02108991.1	31437
1032	NMPL02109012.1	38599
1033	NMPL02109025.1	115604
1034	NMPL02109038.1	86583
1035	NMPL02109267.1	66849
1036	NMPL02109280.1	178283
1037	NMPL02109398.1	114912
1038	NMPL02109427.1	300322
1039	NMPL02109502.1	419266
1040	NMPL02109534.1	22726
1041	NMPL02109587.1	42389
1042	NMPL02109602.1	30688
1043	NMPL02109638.1	420191
1044	NMPL02109728.1	36693
1045	NMPL02109758.1	417594
1046	NMPL02109999.1	28147
1047	NMPL02110000.1	100924
1048	NMPL02110074.1	22421
1049	NMPL02110140.1	22261
1050	NMPL02110235.1	208231
1051	NMPL02110336.1	240877
1052	NMPL02110421.1	65093
1053	NMPL02110424.1	242684
1054	NMPL02110475.1	129094
1055	NMPL02110565.1	90165
1056	NMPL02110817.1	24162
1057	NMPL02111033.1	29123
1058	NMPL02111190.1	225305
1059	NMPL02111320.1	195479
1060	NMPL02111391.1	49719
1061	NMPL02111422.1	56245
1062	NMPL02111547.1	32123
1063	NMPL02111609.1	112845
1064	NMPL02111768.1	4214
1065	NMPL02112030.1	39105
1066	NMPL02112094.1	28170
1067	NMPL02112190.1	623700
1068	NMPL02112235.1	184006
1069	NMPL02112349.1	24470
1070	NMPL02112384.1	22367
1071	NMPL02112444.1	471228
1072	NMPL02112476.1	34614
1073	NMPL02112484.1	283326
1074	NMPL02112489.1	467244
1075	NMPL02112525.1	18467
1076	NMPL02112606.1	25572
1077	NMPL02112655.1	314288
1078	NMPL02112915.1	28812
1079	NMPL02113157.1	251020
1080	NMPL02113220.1	216479
1081	NMPL02113271.1	46334
1082	NMPL02113405.1	359791
1083	NMPL02113863.1	623473
1084	NMPL02113924.1	27581
1085	NMPL02113953.1	281407
1086	NMPL02113999.1	26107
1087	NMPL02114127.1	521959
1088	NMPL02114147.1	292357
1089	NMPL02114561.1	167682
1090	NMPL02114634.1	365697
1091	NMPL02114690.1	313487
1092	NMPL02114828.1	56426
1093	NMPL02114848.1	7554
1094	NMPL02114908.1	48658
1095	NMPL02114939.1	98438
1096	NMPL02114984.1	698811
1097	NMPL02115036.1	71943
1098	NMPL02115139.1	368275
1099	NMPL02115177.1	14531
1100	NMPL02115273.1	68990
1101	NMPL02115287.1	57000
1102	NMPL02115416.1	490823
1103	NMPL02115516.1	69778
1104	NMPL02115556.1	66475
1105	NMPL02115565.1	171676
1106	NMPL02115614.1	18900
1107	NMPL02115617.1	251986
1108	NMPL02115770.1	95054
1109	NMPL02115782.1	166171
1110	NMPL02115839.1	487364
1111	NMPL02115844.1	260000
1112	NMPL02115916.1	16171
1113	NMPL02115976.1	52314
1114	NMPL02116009.1	125294
1115	NMPL02116050.1	57199
1116	NMPL02116114.1	59104
1117	NMPL02116155.1	142754
1118	NMPL02116382.1	220592
1119	NMPL02116514.1	755257
1120	NMPL02116727.1	23027
1121	NMPL02116893.1	317666
1122	NMPL02116956.1	16206
1123	NMPL02116980.1	529369
1124	NMPL02116986.1	182856
1125	NMPL02117313.1	224984
1126	NMPL02117479.1	42686
1127	NMPL02117487.1	170219
1128	NMPL02117620.1	97650
1129	NMPL02117622.1	288341
1130	NMPL02117688.1	17104
1131	NMPL02117693.1	461791
1132	NMPL02117752.1	3408
1133	NMPL02117755.1	18894
1134	NMPL02117819.1	289952
1135	NMPL02117849.1	146455
1136	NMPL02118089.1	614357
1137	NMPL02118096.1	210231
1138	NMPL02118112.1	87030
1139	NMPL02118237.1	152990
1140	NMPL02118239.1	222723
1141	NMPL02118423.1	22799
1142	NMPL02118579.1	197903
1143	NMPL02118600.1	178794
1144	NMPL02119110.1	50352
1145	NMPL02119529.1	42233
1146	NMPL02119678.1	27068
1147	NMPL02119681.1	26856
1148	NMPL02119724.1	166488
1149	NMPL02119892.1	29319
1150	NMPL02119913.1	245592
1151	NMPL02120294.1	97182
1152	NMPL02120312.1	69226
1153	NMPL02120489.1	37086
1154	NMPL02120812.1	8809
1155	NMPL02120877.1	91859
1156	NMPL02120893.1	289713
1157	NMPL02120909.1	51061
1158	NMPL02121029.1	28388
1159	NMPL02121169.1	40823
1160	NMPL02121202.1	89072
1161	NMPL02121550.1	3509
1162	NMPL02121694.1	436532
1163	NMPL02121785.1	34961
1164	NMPL02121841.1	88776
1165	NMPL02121893.1	144632
1166	NMPL02121990.1	487647
1167	NMPL02122100.1	63059
1168	NMPL02122193.1	42246
1169	NMPL02122209.1	304406
1170	NMPL02122410.1	226600
1171	NMPL02122496.1	351875
1172	NMPL02122527.1	118379
1173	NMPL02122616.1	3857
1174	NMPL02122700.1	153118
1175	NMPL02122707.1	27138
1176	NMPL02122757.1	71287
1177	NMPL02123065.1	279970
1178	NMPL02123074.1	46727
1179	NMPL02123219.1	21390
1180	NMPL02123372.1	9995
1181	NMPL02123475.1	122688
1182	NMPL02123727.1	161254
1183	NMPL02123772.1	14461
1184	NMPL02123789.1	25094
1185	NMPL02123811.1	530635
1186	NMPL02123962.1	451479
1187	NMPL02124158.1	67402
1188	NMPL02124210.1	472449
1189	NMPL02124328.1	8306
1190	NMPL02124400.1	39864
1191	NMPL02124503.1	106896
1192	NMPL02124664.1	321804
1193	NMPL02124741.1	185832
1194	NMPL02124957.1	52013
1195	NMPL02124964.1	555069
1196	NMPL02125038.1	276653
1197	NMPL02125190.1	24584
1198	NMPL02125268.1	242119
1199	NMPL02125449.1	134438
1200	NMPL02125487.1	135842
1201	NMPL02125519.1	49563
1202	NMPL02125611.1	18851
1203	NMPL02126082.1	13456
1204	NMPL02126156.1	38426
1205	NMPL02126251.1	62021
1206	NMPL02126389.1	145016
1207	NMPL02126497.1	18538
1208	NMPL02126507.1	531574
1209	NMPL02126513.1	162834
1210	NMPL02126628.1	236452
1211	NMPL02126643.1	14489
1212	NMPL02126654.1	21824
1213	NMPL02126788.1	143775
1214	NMPL02126824.1	108703
1215	NMPL02126887.1	249534
1216	NMPL02126919.1	114513
1217	NMPL02127057.1	83033
1218	NMPL02127062.1	87359
1219	NMPL02127099.1	148381
1220	NMPL02127179.1	40982
1221	NMPL02127250.1	71581
1222	NMPL02127260.1	123660
1223	NMPL02127462.1	281063
1224	NMPL02127548.1	22296
1225	NMPL02127579.1	1076
1226	NMPL02127584.1	18047
1227	NMPL02127601.1	12110
1228	NMPL02127610.1	123003
1229	NMPL02127645.1	267648
1230	NMPL02127678.1	202311
1231	NMPL02127708.1	305311
1232	NMPL02127790.1	31896
1233	NMPL02127857.1	61261
1234	NMPL02127862.1	66618
1235	NMPL02127989.1	48661
1236	NMPL02128050.1	43174
1237	NMPL02128187.1	102437
1238	NMPL02128287.1	120558
1239	NMPL02128418.1	428640
1240	NMPL02128568.1	26624
1241	NMPL02128746.1	145574
1242	NMPL02128750.1	105335
1243	NMPL02128774.1	11632
1244	NMPL02128803.1	14800
1245	NMPL02128879.1	54895
1246	NMPL02128927.1	22272
1247	NMPL02129079.1	389133
1248	NMPL02129238.1	234579
1249	NMPL02129259.1	24486
1250	NMPL02129417.1	40687
1251	NMPL02129478.1	44710
1252	NMPL02129514.1	41317
1253	NMPL02129791.1	296580
1254	NMPL02129804.1	277277
1255	NMPL02129964.1	15241
1256	NMPL02130314.1	191602
1257	NMPL02130390.1	31364
1258	NMPL02130424.1	320520
1259	NMPL02130476.1	146047
1260	NMPL02130536.1	65398
1261	NMPL02130554.1	88349
1262	NMPL02131105.1	31755
1263	NMPL02131900.1	167278
1264	NMPL02131949.1	253250
1265	NMPL02131950.1	101345
1266	NMPL02131970.1	16481
1267	NMPL02131992.1	301767
1268	NMPL02132099.1	46081
1269	NMPL02132126.1	4518
1270	NMPL02132131.1	154022
1271	NMPL02132165.1	88513
1272	NMPL02132227.1	68464
1273	NMPL02132297.1	141350
1274	NMPL02132732.1	177834
1275	NMPL02132846.1	10352
1276	NMPL02133102.1	205804
1277	NMPL02133136.1	53518
1278	NMPL02133285.1	18607
1279	NMPL02133501.1	355889
1280	NMPL02133870.1	203458
1281	NMPL02134050.1	127624
1282	NMPL02134107.1	256975
1283	NMPL02134139.1	223215
1284	NMPL02134179.1	181290
1285	NMPL02134297.1	10861
1286	NMPL02134765.1	72516
1287	NMPL02134846.1	27371
1288	NMPL02134873.1	133342
1289	NMPL02134917.1	203120
1290	NMPL02134957.1	5610
1291	NMPL02134993.1	172743
1292	NMPL02135031.1	158311
1293	NMPL02135081.1	79980
1294	NMPL02135222.1	50471
1295	NMPL02135292.1	627269
1296	NMPL02135431.1	196819
1297	NMPL02135440.1	141510
1298	NMPL02135508.1	53715
1299	NMPL02135629.1	1573
1300	NMPL02135759.1	438470
1301	NMPL02136042.1	79572
1302	NMPL02136067.1	92252
1303	NMPL02136465.1	121101
1304	NMPL02136625.1	320087
1305	NMPL02136678.1	55209
1306	NMPL02136746.1	41612
1307	NMPL02136818.1	71175
1308	NMPL02136832.1	75733
1309	NMPL02136884.1	344352
1310	NMPL02137158.1	90082
1311	NMPL02137177.1	33031
1312	NMPL02137210.1	156010
1313	NMPL02137461.1	50764
1314	NMPL02137584.1	17850
1315	NMPL02137928.1	99451
1316	NMPL02138021.1	296995
1317	NMPL02138043.1	96501
1318	NMPL02138060.1	37597
1319	NMPL02138258.1	167548
1320	NMPL02138337.1	173665
1321	NMPL02138347.1	25722
1322	NMPL02138365.1	30925
1323	NMPL02138707.1	326305
1324	NMPL02138814.1	200485
1325	NMPL02138869.1	408655
1326	NMPL02139012.1	149819
1327	NMPL02139102.1	185982
1328	NMPL02139176.1	30440
1329	NMPL02139336.1	44155
1330	NMPL02139357.1	16933
1331	NMPL02139361.1	216530
1332	NMPL02139578.1	56385
1333	NMPL02139723.1	58917
1334	NMPL02139810.1	118637
1335	NMPL02139830.1	21356
1336	NMPL02139916.1	11068
1337	NMPL02139922.1	46857
1338	NMPL02139979.1	375268
1339	NMPL02140166.1	65434
1340	NMPL02140199.1	14603
1341	NMPL02140362.1	77317
1342	NMPL02140398.1	34188
1343	NMPL02140404.1	98770
1344	NMPL02140568.1	32483
1345	NMPL02140625.1	57934
1346	NMPL02140645.1	24660
1347	NMPL02140724.1	61376
1348	NMPL02140750.1	483774
1349	NMPL02140758.1	422379
1350	NMPL02140804.1	382591
1351	NMPL02140873.1	439944
1352	NMPL02140909.1	131976
1353	NMPL02140973.1	429867
1354	NMPL02141038.1	71927
1355	NMPL02141139.1	57011
1356	NMPL02141250.1	490142
1357	NMPL02141622.1	6473
1358	NMPL02141639.1	58593
1359	NMPL02141645.1	554325
1360	NMPL02141990.1	45271
1361	NMPL02142005.1	95905
1362	NMPL02142007.1	76752
1363	NMPL02142127.1	34878
1364	NMPL02142181.1	366687
1365	NMPL02142225.1	206337
1366	NMPL02142445.1	25282
1367	NMPL02142535.1	124698
1368	NMPL02142538.1	30012
1369	NMPL02142578.1	134746
1370	NMPL02142821.1	44108
1371	NMPL02142869.1	68833
1372	NMPL02142927.1	117562
1373	NMPL02142969.1	3360
1374	NMPL02143002.1	252674
1375	NMPL02143049.1	46313
1376	NMPL02143290.1	2348
1377	NMPL02143364.1	319859
1378	NMPL02143531.1	87765
1379	NMPL02143537.1	205997
1380	NMPL02143545.1	55762
1381	NMPL02143632.1	53317
1382	NMPL02143785.1	191329
1383	NMPL02143826.1	306341
1384	NMPL02143892.1	704342
1385	NMPL02144122.1	259767
1386	NMPL02144177.1	290510
1387	NMPL02144227.1	56792
1388	NMPL02144458.1	8733
1389	NMPL02144624.1	241495
1390	NMPL02144785.1	21157
1391	NMPL02144817.1	71948
1392	NMPL02144908.1	163630
1393	NMPL02144949.1	24796
1394	NMPL02145001.1	75307
1395	NMPL02145095.1	110200
1396	NMPL02145243.1	385526
1397	NMPL02145358.1	344054
1398	NMPL02145689.1	57236
1399	NMPL02145768.1	642069
1400	NMPL02145813.1	325814
1401	NMPL02145829.1	142457
1402	NMPL02145952.1	13009
1403	NMPL02146317.1	691194
1404	NMPL02146328.1	67398
1405	NMPL02146481.1	133637
1406	NMPL02146524.1	30239
1407	NMPL02146806.1	282370
1408	NMPL02146923.1	55672
1409	NMPL02146961.1	56423
1410	NMPL02146985.1	29950
1411	NMPL02147058.1	29796
1412	NMPL02147153.1	99314
1413	NMPL02147295.1	73196
1414	NMPL02147601.1	85545
1415	NMPL02147605.1	122890
1416	NMPL02147773.1	88799
1417	NMPL02147819.1	25822
1418	NMPL02147872.1	23167
1419	NMPL02147884.1	96986
1420	NMPL02147939.1	348238
1421	NMPL02148104.1	91184
1422	NMPL02148165.1	117848
1423	NMPL02148374.1	42799
1424	NMPL02148418.1	363059
1425	NMPL02148522.1	138680
1426	NMPL02148553.1	145876
1427	NMPL02148737.1	64720
1428	NMPL02148751.1	47541
1429	NMPL02148816.1	309173
1430	NMPL02148867.1	68932
1431	NMPL02148933.1	198564
1432	NMPL02148997.1	110177
1433	NMPL02149025.1	142255
1434	NMPL02149149.1	100962
1435	NMPL02149179.1	34523
1436	NMPL02149267.1	32831
1437	NMPL02149277.1	33078
1438	NMPL02149320.1	23343
1439	NMPL02149432.1	30994
1440	NMPL02149532.1	44892
1441	NMPL02149636.1	548648
1442	NMPL02149724.1	599986
1443	NMPL02149728.1	72294
1444	NMPL02149866.1	39482
1445	NMPL02149949.1	234235
1446	NMPL02150052.1	94959
1447	NMPL02150123.1	281810
1448	NMPL02150484.1	29862
1449	NMPL02150641.1	31188
1450	NMPL02150934.1	51345
1451	NMPL02151176.1	8736
1452	NMPL02151216.1	70910
1453	NMPL02151318.1	217318
1454	NMPL02151333.1	212296
1455	NMPL02151386.1	727110
1456	NMPL02151549.1	158090
1457	NMPL02151610.1	11458
1458	NMPL02151708.1	221840
1459	NMPL02151944.1	47638
1460	NMPL02152202.1	75194
1461	NMPL02152229.1	297188
1462	NMPL02152363.1	162684
1463	NMPL02152497.1	342873
1464	NMPL02152532.1	45544
1465	NMPL02152572.1	204658
1466	NMPL02152581.1	200138
1467	NMPL02152635.1	69530
1468	NMPL02152739.1	5248
1469	NMPL02152764.1	251586
1470	NMPL02152774.1	53670
1471	NMPL02152865.1	712611
1472	NMPL02152912.1	195876
1473	NMPL02153397.1	34646
1474	NMPL02153429.1	65003
1475	NMPL02153545.1	54264
1476	NMPL02153840.1	98415
1477	NMPL02153925.1	191565
1478	NMPL02154148.1	250044
1479	NMPL02154317.1	532869
1480	NMPL02154361.1	111665
1481	NMPL02154709.1	33274
1482	NMPL02154712.1	18916
1483	NMPL02154965.1	306577
1484	NMPL02155088.1	77176
1485	NMPL02155554.1	24007
1486	NMPL02155768.1	64255
1487	NMPL02155794.1	113779
1488	NMPL02155840.1	283239
1489	NMPL02155873.1	26528
1490	NMPL02156241.1	191870
1491	NMPL02156430.1	385663
1492	NMPL02156505.1	241739
1493	NMPL02156518.1	124156
1494	NMPL02156594.1	14738
1495	NMPL02156595.1	65091
1496	NMPL02156601.1	26563
1497	NMPL02156627.1	73490
1498	NMPL02156750.1	395645
1499	NMPL02157038.1	104486
1500	NMPL02157181.1	161927
1501	NMPL02157208.1	366082
1502	NMPL02157237.1	48601
1503	NMPL02157245.1	19884
1504	NMPL02157470.1	67725
1505	NMPL02157614.1	43333
1506	NMPL02157724.1	240668
1507	NMPL02157779.1	14187
1508	NMPL02157839.1	206687
1509	NMPL02157842.1	622120
1510	NMPL02157935.1	90760
1511	NMPL02157958.1	344863
1512	NMPL02158028.1	57660
1513	NMPL02158040.1	371426
1514	NMPL02158060.1	230534
1515	NMPL02158066.1	6495
1516	NMPL02158276.1	21400
1517	NMPL02158424.1	178621
1518	NMPL02158551.1	38977
1519	NMPL02158695.1	90644
1520	NMPL02158863.1	582359
1521	NMPL02158873.1	41163
1522	NMPL02159040.1	510215
1523	NMPL02159070.1	17451
1524	NMPL02159196.1	63614
1525	NMPL02159251.1	158464
1526	NMPL02159576.1	95222
1527	NMPL02159605.1	233651
1528	NMPL02159612.1	29779
1529	NMPL02159906.1	42416
1530	NMPL02159932.1	259146
1531	NMPL02160056.1	50933
1532	NMPL02160172.1	148534
1533	NMPL02160198.1	8122
1534	NMPL02160273.1	126670
1535	NMPL02160414.1	777830
1536	NMPL02160546.1	9228
1537	NMPL02160598.1	179578
1538	NMPL02160667.1	356859
1539	NMPL02160715.1	190267
1540	NMPL02160816.1	46902
1541	NMPL02160882.1	14550
1542	NMPL02161201.1	446597
1543	NMPL02161302.1	78921
1544	NMPL02161344.1	141144
1545	NMPL02161375.1	21189
1546	NMPL02161456.1	64930
1547	NMPL02161712.1	45182
1548	NMPL02161841.1	87080
1549	NMPL02161878.1	344658
1550	NMPL02162216.1	98594
1551	NMPL02162325.1	34728
1552	NMPL02162517.1	31359
1553	NMPL02162644.1	311173
1554	NMPL02162782.1	8696
1555	NMPL02162787.1	11642
1556	NMPL02162791.1	94711
1557	NMPL02162865.1	166715
1558	NMPL02163074.1	332087
1559	NMPL02163103.1	26208
1560	NMPL02163116.1	60176
1561	NMPL02163121.1	20063
1562	NMPL02163187.1	364666
1563	NMPL02163293.1	222408
1564	NMPL02163313.1	694961
1565	NMPL02163360.1	70715
1566	NMPL02163378.1	125906
1567	NMPL02163760.1	124335
1568	NMPL02163848.1	309819
1569	NMPL02164193.1	34951
1570	NMPL02164239.1	226706
1571	NMPL02164484.1	124894
1572	NMPL02164495.1	23166
1573	NMPL02164582.1	99356
1574	NMPL02164798.1	4085
1575	NMPL02164932.1	297568
1576	NMPL02165102.1	98938
1577	NMPL02165275.1	181748
1578	NMPL02165311.1	76227
1579	NMPL02165380.1	162769
1580	NMPL02165450.1	75224
1581	NMPL02165715.1	287663
1582	NMPL02165821.1	748255
1583	NMPL02165974.1	128265
1584	NMPL02166019.1	30016
1585	NMPL02166074.1	8833
1586	NMPL02166084.1	21310
1587	NMPL02166111.1	223377
1588	NMPL02166155.1	12123
1589	NMPL02166209.1	56491
1590	NMPL02166210.1	54149
1591	NMPL02166451.1	55660
1592	NMPL02166487.1	108616
1593	NMPL02166736.1	169506
1594	NMPL02166796.1	20000
1595	NMPL02166995.1	88671
1596	NMPL02167056.1	56169
1597	NMPL02167233.1	46897
1598	NMPL02167294.1	40085
1599	NMPL02167576.1	109475
1600	NMPL02167659.1	175452
1601	NMPL02167691.1	96480
1602	NMPL02167856.1	187072
1603	NMPL02167866.1	23574
1604	NMPL02168059.1	83988
1605	NMPL02168119.1	144740
1606	NMPL02168207.1	177588
1607	NMPL02168281.1	140149
1608	NMPL02168594.1	365936
1609	NMPL02168642.1	25118
1610	NMPL02168708.1	196391
1611	NMPL02168838.1	25366
1612	NMPL02169111.1	204318
1613	NMPL02169174.1	67720
1614	NMPL02169485.1	95061
1615	NMPL02169712.1	59844
1616	NMPL02169733.1	237536
1617	NMPL02169780.1	291611
1618	NMPL02169892.1	160021
1619	NMPL02169900.1	93224
1620	NMPL02169987.1	26062
1621	NMPL02170068.1	439475
1622	NMPL02170149.1	132583
1623	NMPL02170333.1	34505
1624	NMPL02170487.1	71376
1625	NMPL02170585.1	262709
1626	NMPL02170604.1	119895
1627	NMPL02170707.1	99322
1628	NMPL02170741.1	817062
1629	NMPL02170850.1	361104
1630	NMPL02171037.1	84201
1631	NMPL02171158.1	109113
1632	NMPL02171585.1	133602
1633	NMPL02171618.1	15422
1634	NMPL02171675.1	139451
1635	NMPL02171680.1	332795
1636	NMPL02171714.1	270794
1637	NMPL02171832.1	206996
1638	NMPL02171856.1	110583
1639	NMPL02171863.1	359635
1640	NMPL02171891.1	21635
1641	NMPL02172020.1	34637
1642	NMPL02172133.1	82340
1643	NMPL02172451.1	70008
1644	NMPL02172569.1	64422
1645	NMPL02172676.1	26673
1646	NMPL02172721.1	135589
1647	NMPL02172941.1	776979
1648	NMPL02173302.1	115351
1649	NMPL02173336.1	98849
1650	NMPL02173663.1	6681
1651	NMPL02173895.1	12741
1652	NMPL02173959.1	32639
1653	NMPL02174075.1	68429
1654	NMPL02174094.1	129932
1655	NMPL02174286.1	30143
1656	NMPL02174414.1	203335
1657	NMPL02174542.1	98991
1658	NMPL02174562.1	19060
1659	NMPL02174594.1	39035
1660	NMPL02174608.1	190086
1661	NMPL02174652.1	12117
1662	NMPL02174751.1	67705
1663	NMPL02174886.1	204414
1664	NMPL02174957.1	301790
1665	NMPL02175180.1	42710
1666	NMPL02175191.1	27445
1667	NMPL02175207.1	298959
1668	NMPL02175232.1	73416
1669	NMPL02175271.1	53274
1670	NMPL02175363.1	27885
1671	NMPL02175543.1	24994
1672	NMPL02175700.1	209884
1673	NMPL02175882.1	133386
1674	NMPL02176065.1	270313
1675	NMPL02176300.1	14492
1676	NMPL02176314.1	263118
1677	NMPL02176526.1	48696
1678	NMPL02176558.1	206699
1679	NMPL02177131.1	19488
1680	NMPL02177435.1	157027
1681	NMPL02177481.1	142349
1682	NMPL02177671.1	35152
1683	NMPL02177729.1	74241
1684	NMPL02177807.1	313548
1685	NMPL02177923.1	39044
1686	NMPL02178037.1	82412
1687	NMPL02178076.1	30573
1688	NMPL02178088.1	18752
1689	NMPL02178118.1	55153
1690	NMPL02178241.1	243087
1691	NMPL02178305.1	226892
1692	NMPL02178322.1	118912
1693	NMPL02178369.1	191886
1694	NMPL02178464.1	47879
1695	NMPL02178472.1	88339
1696	NMPL02178725.1	596809
1697	NMPL02178811.1	349370
1698	NMPL02178943.1	224673
1699	NMPL02178956.1	256518
1700	NMPL02179013.1	631126
1701	NMPL02179106.1	107286
1702	NMPL02179119.1	34258
1703	NMPL02179202.1	28614
1704	NMPL02179233.1	196557
1705	NMPL02179261.1	249868
1706	NMPL02179270.1	21380
1707	NMPL02179346.1	105984
1708	NMPL02179512.1	120256
1709	NMPL02179528.1	854711
1710	NMPL02179628.1	240822
1711	NMPL02179696.1	9739
1712	NMPL02179710.1	44465
1713	NMPL02179752.1	4671
1714	NMPL02179806.1	33720
1715	NMPL02180105.1	327612
1716	NMPL02180183.1	398260
1717	NMPL02180184.1	35202
1718	NMPL02180369.1	822048
1719	NMPL02180395.1	60444
1720	NMPL02180452.1	9584
1721	NMPL02180488.1	166552
1722	NMPL02180631.1	59606
1723	NMPL02180967.1	285689
1724	NMPL02181019.1	78133
1725	NMPL02181036.1	250111
1726	NMPL02181068.1	130802
1727	NMPL02181303.1	42882
1728	NMPL02181682.1	18789
1729	NMPL02181713.1	259196
1730	NMPL02181748.1	24214
1731	NMPL02181828.1	213498
1732	NMPL02181857.1	282480
1733	NMPL02181946.1	63976
1734	NMPL02182104.1	25333
1735	NMPL02182309.1	75343
1736	NMPL02182365.1	44745
1737	NMPL02182507.1	104896
1738	NMPL02182514.1	151035
1739	NMPL02182539.1	508286
1740	NMPL02182555.1	2738
1741	NMPL02182573.1	154622
1742	NMPL02182648.1	216822
1743	NMPL02182660.1	32188
1744	NMPL02182720.1	105855
1745	NMPL02182737.1	38327
1746	NMPL02182832.1	11376
1747	NMPL02182894.1	67455
1748	NMPL02183033.1	17732
1749	NMPL02183090.1	79366
1750	NMPL02183405.1	31694
1751	NMPL02183462.1	60200
1752	NMPL02183554.1	60930
1753	NMPL02183639.1	30813
1754	NMPL02183714.1	163898
1755	NMPL02183727.1	325227
1756	NMPL02183811.1	12163
1757	NMPL02183916.1	175716
1758	NMPL02184075.1	161469
1759	NMPL02184100.1	157741
1760	NMPL02184174.1	132879
1761	NMPL02184468.1	164997
1762	NMPL02184535.1	81061
1763	NMPL02184923.1	42776
1764	NMPL02185104.1	143438
1765	NMPL02185355.1	98062
1766	NMPL02185387.1	17372
1767	NMPL02185498.1	224449
1768	NMPL02185689.1	324330
1769	NMPL02185773.1	146449
1770	NMPL02185873.1	43252
1771	NMPL02185884.1	65982
1772	NMPL02185897.1	42276
1773	NMPL02185982.1	290637
1774	NMPL02186101.1	225514
1775	NMPL02186195.1	35348
1776	NMPL02186505.1	82790
1777	NMPL02186564.1	23802
1778	NMPL02186909.1	167861
1779	NMPL02186949.1	14505
1780	NMPL02187111.1	158835
1781	NMPL02187263.1	17522
1782	NMPL02187336.1	61684
1783	NMPL02187458.1	20709
1784	NMPL02187543.1	145456
1785	NMPL02187546.1	298295
1786	NMPL02187685.1	73796
1787	NMPL02187806.1	197962
1788	NMPL02187829.1	139013
1789	NMPL02187889.1	38473
1790	NMPL02188086.1	99253
1791	NMPL02188177.1	28662
1792	NMPL02188192.1	157743
1793	NMPL02188222.1	86627
1794	NMPL02188248.1	22050
1795	NMPL02188261.1	370533
1796	NMPL02188415.1	126798
1797	NMPL02188444.1	83139
1798	NMPL02188447.1	76383
1799	NMPL02188575.1	107586
1800	NMPL02188576.1	335593
1801	NMPL02188608.1	145290
1802	NMPL02189094.1	149520
1803	NMPL02189339.1	581017
1804	NMPL02189409.1	19430
1805	NMPL02189419.1	20785
1806	NMPL02189522.1	52749
1807	NMPL02189809.1	19055
1808	NMPL02190004.1	218932
1809	NMPL02190136.1	182108
1810	NMPL02190259.1	376679
1811	NMPL02190277.1	281742
1812	NMPL02190350.1	182328
1813	NMPL02190402.1	18933
1814	NMPL02190518.1	265176
1815	NMPL02190593.1	11891
1816	NMPL02190629.1	14160
1817	NMPL02190700.1	7959
1818	NMPL02190704.1	366755
1819	NMPL02190706.1	220203
1820	NMPL02190734.1	271304
1821	NMPL02190769.1	445580
1822	NMPL02190792.1	25886
1823	NMPL02190850.1	151963
1824	NMPL02190979.1	121295
1825	NMPL02191079.1	332909
1826	NMPL02191278.1	384017
1827	NMPL02191292.1	10020
1828	NMPL02191300.1	17625
1829	NMPL02191374.1	26064
1830	NMPL02191402.1	26677
1831	NMPL02191409.1	26596
1832	NMPL02191451.1	255811
1833	NMPL02191665.1	5615
1834	NMPL02191910.1	89888
1835	NMPL02191935.1	485673
1836	NMPL02192055.1	10891
1837	NMPL02192278.1	80753
1838	NMPL02192374.1	65579
1839	NMPL02192519.1	268741
1840	NMPL02192594.1	45968
1841	NMPL02192646.1	34183
1842	NMPL02192815.1	166655
1843	NMPL02192837.1	180643
1844	NMPL02192898.1	113007
1845	NMPL02192938.1	22444
1846	NMPL02192942.1	127893
1847	NMPL02193051.1	159598
1848	NMPL02193497.1	49161
1849	NMPL02193545.1	41071
1850	NMPL02193647.1	85451
1851	NMPL02193725.1	41224
1852	NMPL02193766.1	170031
1853	NMPL02193808.1	18892
1854	NMPL02193820.1	165865
1855	NMPL02193824.1	32142
1856	NMPL02193869.1	417155
1857	NMPL02193906.1	66789
1858	NMPL02193975.1	14464
1859	NMPL02193980.1	11977
1860	NMPL02194031.1	37404
1861	NMPL02194032.1	230097
1862	NMPL02194121.1	24685
1863	NMPL02194128.1	168873
1864	NMPL02194271.1	61585
1865	NMPL02194724.1	104475
1866	NMPL02194980.1	18766
1867	NMPL02194990.1	42014
1868	NMPL02195241.1	99611
1869	NMPL02195328.1	166669
1870	NMPL02195510.1	44439
1871	NMPL02195805.1	71106
1872	NMPL02195834.1	102369
1873	NMPL02195865.1	597251
1874	NMPL02195985.1	708025
1875	NMPL02196186.1	296350
1876	NMPL02196255.1	55523
1877	NMPL02196362.1	107191
1878	NMPL02196384.1	481791
1879	NMPL02196550.1	466684
1880	NMPL02196577.1	323382
1881	NMPL02196582.1	160677
1882	NMPL02196626.1	60534
1883	NMPL02196630.1	89245
1884	NMPL02196683.1	706356
1885	NMPL02196745.1	242797
1886	NMPL02196909.1	290125
1887	NMPL02196931.1	58660
1888	NMPL02196990.1	117038
1889	NMPL02196996.1	10841
1890	NMPL02197059.1	32763
1891	NMPL02197451.1	131018
1892	NMPL02197485.1	71474
1893	NMPL02197629.1	20730
1894	NMPL02197687.1	8730
1895	NMPL02197696.1	221646
1896	NMPL02197739.1	19393
1897	NMPL02197781.1	30331
1898	NMPL02198027.1	234061
1899	NMPL02198132.1	69928
1900	NMPL02198205.1	297008
1901	NMPL02198230.1	132427
1902	NMPL02198329.1	427627
1903	NMPL02198453.1	98641
1904	NMPL02198530.1	164047
1905	NMPL02198568.1	387097
1906	NMPL02198705.1	55733
1907	NMPL02198723.1	29371
1908	NMPL02198832.1	143857
1909	NMPL02198855.1	112909
1910	NMPL02199186.1	95033
1911	NMPL02199284.1	50773
1912	NMPL02199285.1	111422
1913	NMPL02199319.1	247645
1914	NMPL02199343.1	31886
1915	NMPL02199400.1	147289
1916	NMPL02199509.1	166967
1917	NMPL02199526.1	309933
1918	NMPL02200017.1	97264
1919	NMPL02200110.1	29812
1920	NMPL02200115.1	129376
1921	NMPL02200289.1	265018
1922	NMPL02200462.1	210790
1923	NMPL02200479.1	214733
1924	NMPL02200700.1	32707
1925	NMPL02200848.1	68659
1926	NMPL02201221.1	407234
1927	NMPL02201313.1	196020
1928	NMPL02201315.1	29271
1929	NMPL02201323.1	55683
1930	NMPL02201409.1	313437
1931	NMPL02201429.1	82017
1932	NMPL02201528.1	25308
1933	NMPL02201618.1	160000
1934	NMPL02201626.1	58694
1935	NMPL02201848.1	212737
1936	NMPL02201994.1	9336
1937	NMPL02202141.1	213048
1938	NMPL02202170.1	67899
1939	NMPL02202177.1	41383
1940	NMPL02202249.1	34239
1941	NMPL02202431.1	21551
1942	NMPL02202459.1	196029
1943	NMPL02202822.1	57342
1944	NMPL02203021.1	67584
1945	NMPL02203095.1	93773
1946	NMPL02203098.1	109087
1947	NMPL02203252.1	176257
1948	NMPL02203313.1	60681
1949	NMPL02203710.1	130849
1950	NMPL02203962.1	31448
1951	NMPL02203984.1	20714
1952	NMPL02204048.1	105019
1953	NMPL02204127.1	376201
1954	NMPL02204293.1	54020
1955	NMPL02204324.1	150960
1956	NMPL02204389.1	780839
1957	NMPL02204397.1	48797
1958	NMPL02204466.1	28968
1959	NMPL02204491.1	177465
1960	NMPL02204527.1	10168
1961	NMPL02204649.1	512566
1962	NMPL02204670.1	99907
1963	NMPL02204804.1	127894
1964	NMPL02204811.1	248850
1965	NMPL02204866.1	24304
1966	NMPL02204886.1	96906
1967	NMPL02204944.1	203676
1968	NMPL02204945.1	171659
1969	NMPL02205076.1	255625
1970	NMPL02205144.1	74618
1971	NMPL02205204.1	218557
1972	NMPL02205432.1	52993
1973	NMPL02205717.1	148895
1974	NMPL02205723.1	31909
1975	NMPL02205737.1	3244
1976	NMPL02205759.1	15926
1977	NMPL02205988.1	13771
1978	NMPL02206159.1	167728
1979	NMPL02206205.1	454085
1980	NMPL02206324.1	94289
1981	NMPL02206412.1	125653
1982	NMPL02206491.1	492154
1983	NMPL02206638.1	26900
1984	NMPL02207026.1	118952
1985	NMPL02207166.1	369144
1986	NMPL02207169.1	329955
1987	NMPL02207244.1	84619
1988	NMPL02207329.1	982719
1989	NMPL02207339.1	33538
1990	NMPL02207372.1	41477
1991	NMPL02207623.1	241956
1992	NMPL02207666.1	397372
1993	NMPL02208044.1	19333
1994	NMPL02208174.1	17424
1995	NMPL02208289.1	47125
1996	NMPL02208315.1	79170
1997	NMPL02208441.1	37616
1998	NMPL02208504.1	21652
1999	NMPL02208535.1	9735
[truncated: 704 more rows]
