# Supplementary material for: Independent assessment and improvement of wheat genome sequence assemblies using Fosill jumping libraries
Source: Gigascience. 2018 May 11;7(5):giy053. doi: 10.1093/gigascience/giy053 (PMC5967450; doi:10.1093/gigascience/giy053)
Supplement: Supplemental material [file giy053_supp.zip › Additional File 7. TGACv2 scaffolds.xlsx]

## Sheet: 工作表1
		Before scaffolding						After scaffolding						Insert size		With good regions		With mis-assembly errors			With orientation errors			With insertion errors			With deletion errors
		Bases	Number of sequences	Number of sequences (>=n50)	n50	Maximum sequence length	-	Bases	Number of sequences	Number of sequences (>=n50)	n50	Maximum sequence length	-	AVERAGE	STDEV	Num_seqs	Involved bases	Num_errors	Num_seqs	Involved bases	Num_errors	Num_seqs	Involved bases	Num_errors	Num_seqs	Involved bases	Num_errors	Num_seqs	Involved bases
1	chr1AL	355144189	19140	1285	80107	508392		388576629	15316	438	258389	1623776		37199	4058	14768	255645633	165	165	1958311	3	3	52873	28	23	612276	55	53	1378844
	chr1AS	200141416	11382	670	85799	772973		217648404	9389	232	276575	1272791		37182	4043	8406	146031553	71	71	944931	0	0	0	15	12	382949	38	32	889018
	chr1BL	427850462	19349	1177	105411	749294		459488699	15508	402	337738	1962571		37265	4072	14134	332996015	166	166	1931014	1	1	21901	45	33	872854	82	70	1937327
	chr1BS	224120373	11813	641	99660	634281		241457982	9779	241	306220	1727965		37208	4039	8256	171786442	94	94	1125739	1	1	24040	15	13	478212	58	45	1272010
	chr1DL	292316462	19204	1316	65923	414382		329156658	15738	485	196726	1377410		37085	4110	15229	193057095	130	130	1271502	4	4	95274	27	22	549810	28	24	385616
	chr1DS	155677507	12849	726	62097	371966		174912999	11081	285	172220	993381		37098	4140	9281	98043925	73	73	891048	0	0	0	18	16	392033	45	37	1014380
2	chr2AL	408449610	19410	1426	84674	477935		447542672	14942	460	283873	1564955		37212	4062	15551	299407902	190	190	1948079	0	0	0	41	32	862108	47	43	966531
	chr2AS	318533889	17435	1008	90023	679165		345938810	14314	347	285249	1760352		37218	4030	12664	235001680	132	132	1459028	3	3	52109	25	23	492930	44	40	1110344
	chr2BL	423469708	16714	1078	117486	737120		452862387	12940	355	374089	2404901		37319	4074	12966	338361875	169	169	2395335	1	1	17567	58	46	1378141	89	80	2071758
	chr2BS	317593121	12136	854	108705	773802		341198827	9211	256	390034	2092875		37297	4073	9238	253103154	132	132	1715879	4	4	86209	36	26	813410	76	58	1741394
	chr2DL	335204207	19424	1433	70105	505614		374740420	15590	498	212848	1117086		37135	4113	15733	228675955	141	141	1450218	3	3	52074	33	26	789474	38	34	877523
	chr2DS	245159861	16533	988	72904	502247		273747527	13859	373	208421	1247275		37075	4077	12540	166886066	114	114	1254336	0	0	0	22	19	339833	39	34	925678
3	chr3AL	381464830	17063	1328	84656	541842		416606286	13043	449	273605	1990543		37199	4078	13887	279950399	150	150	1591034	4	4	57212	37	31	1032241	65	56	1279376
	chr3AS	277280281	10234	858	93882	618085		304425033	7397	258	343727	2057536		37251	4036	8353	214732666	104	104	1048915	1	1	63412	23	18	434701	52	48	1542816
	chr3B	789970040	29090	2020	116546	739616		846762201	22047	645	392662	2867878		37290	4058	17930	635829148	314	314	3633528	6	6	94511	31	27	712176	129	116	2585644
	chr3DL	340636885	22646	1452	68689	440685		380632146	18791	542	204593	1140678		37108	4039	17630	226924192	175	175	1713046	4	4	47379	19	15	277217	46	43	924571
	chr3DS	228916862	16817	902	72644	484356		252473795	14479	371	193633	1076799		37147	4083	11789	154145350	115	115	1202297	2	2	25270	25	17	461103	31	27	572758
4	chr4AL	363230010	18295	1185	89157	530373		397019558	14648	417	283155	1577517		37201	4097	13960	267144362	166	166	2006016	1	1	19468	40	30	815214	113	92	2490571
	chr4AS	276247067	14167	877	91272	756538		298821686	11387	281	307283	1658308		37210	4020	10755	207157848	113	113	1272002	1	1	12650	23	20	415314	32	26	658090
	chr4BL	272849020	7632	647	127687	704873		292220989	5513	229	405817	2482150		37299	4055	5968	231026052	93	93	876367	2	2	50820	33	25	905308	48	43	1101785
	chr4BS	310515948	14697	813	110746	774265		333401704	12050	272	369813	1860034		37310	4034	10216	247142885	128	128	1307137	1	1	20356	40	32	840265	44	38	971439
	chr4DL	306806261	18791	1065	80284	589073		337016465	15705	417	233896	1422568		37136	4078	14113	216891314	139	139	1796266	1	1	11875	31	26	685708	36	32	880435
	chr4DS	171621745	13021	700	68499	581520		189540654	11260	267	201717	1196919		37160	4028	9657	113682365	85	85	672635	0	0	0	12	11	165230	13	13	271889
5	chr5AL	413139451	18826	1489	81944	590653		451823660	14333	478	278887	2103491		37166	4076	15409	301940808	176	176	1921293	4	4	83695	50	37	1126532	55	49	1212389
	chr5AS	231190161	11705	751	89316	600670		251222868	9369	247	292683	1586637		37203	4025	8823	173077690	82	82	656967	0	0	0	17	14	265045	37	30	970501
	chr5BL	466173773	19325	1286	107733	580679		499891101	15053	430	347057	2083994		37270	4057	14924	368219934	199	199	2291049	2	2	31109	49	35	1027399	99	80	2102917
	chr5BS	182789732	9793	500	107461	638801		195947415	8250	183	309200	1485582		37306	4063	6685	140871826	77	77	907167	1	1	10186	19	16	427107	43	36	1109984
	chr5DL	345449775	23851	1530	65820	494590		387620704	19864	572	197225	1230353		37073	4114	18128	227014586	176	176	2005374	0	0	0	41	30	981641	44	37	872973
	chr5DS	173821965	14481	757	64345	599322		194402832	12608	295	186227	1301861		37102	4141	9991	110919227	69	69	777942	1	1	8988	17	11	548947	23	21	411875
6	chr6AL	302563130	14457	1018	85773	705691		330883387	11326	359	268437	2190859		37195	4078	11393	222791484	125	125	1315128	2	2	33064	31	23	794790	42	38	991909
	chr6AS	264274034	14315	949	81455	637172		289164208	11493	325	258583	1408195		37196	4071	11015	188672700	125	125	1254133	0	0	0	23	17	377308	52	48	1372388
	chr6BL	362924849	13913	985	110331	722687		390894422	10527	315	394182	2566555		37279	4071	10956	291341726	148	148	1309991	4	4	75714	35	29	865002	72	62	1701193
	chr6BS	299250616	13349	913	100360	490951		324080877	10419	293	326058	2002563		37275	4116	10257	229108253	126	126	1595352	0	0	0	52	36	912627	88	72	2214813
	chr6DL	236649310	16246	951	71511	486934		262073277	13753	380	197050	1035503		37146	4112	12463	159886874	116	116	1172197	0	0	0	32	24	929960	27	23	498929
	chr6DS	178741401	13586	738	65202	448783		199106415	11653	292	192067	1766371		37131	4112	10094	115260006	68	68	819001	1	1	8188	15	12	353546	25	21	410219
7	chr7AL	334861391	13158	1059	92381	718477		366799645	9587	317	340849	2094821		37228	4067	10700	254409651	121	121	1108554	1	1	15636	29	22	636186	50	44	1132478
	chr7AS	259954140	7777	790	99434	656851		284463282	5401	272	309329	1544004		37207	4045	6294	212139676	106	106	786855	1	1	2709	21	15	320008	60	53	1351826
	chr7BL	406571657	15233	1137	107841	823974		439479357	11389	330	396750	2405305		37271	4050	11847	322332498	182	182	1686861	0	0	0	40	31	958477	109	91	2467988
	chr7BS	287930109	10813	738	119366	741273		308081114	8223	220	400692	1637900		37320	4060	8455	233826969	116	116	1099113	0	0	0	42	34	1269160	59	51	1457749
	chr7DL	273279341	18964	1153	69599	517810		304768875	15984	461	189687	1075106		37075	4105	14292	181362388	144	144	1565886	2	2	22918	21	15	308180	57	50	1279783
	chr7DS	303641845	19510	1311	68218	430068		340031262	15960	469	210171	1292736		37042	4102	15043	203240926	141	141	1508997	1	1	52787	31	26	702818	56	50	1164162
